# Supplementary material for: Multivariate generalized mixed-effects models for screening multiple adverse drug reactions in spontaneous reporting systems
Source: Front Pharmacol. 2024 Jan 16;15:1312803. doi: 10.3389/fphar.2024.1312803 (PMC10824888; doi:10.3389/fphar.2024.1312803)
Supplement: Supplementary file 1 [file DataSheet1.ZIP]

Archive with 2 entries (2 files):
- SupplemetalMaterial_R1/SAS macro for signal detection_231010.sas
- SupplemetalMaterial_R1/Supplement_Table_231220.xlsx
