# Supplementary material for: Multivariate generalized mixed-effects models for screening multiple adverse drug reactions in spontaneous reporting systems
Source: Front Pharmacol. 2024 Jan 16;15:1312803. doi: 10.3389/fphar.2024.1312803 (PMC10824888; doi:10.3389/fphar.2024.1312803)
Supplement: Supplementary file 1 [file DataSheet1.ZIP › SupplemetalMaterial_R1/SAS macro for signal detection_231010.sas]

/*----------------------------------------------------------------------------*/
/*                                                                            */
/*   SAS macro for implmenting signal detection (Single drug)                 */
/*                                                                            */
/*----------------------------------------------------------------------------*/


%macro DS_s (n, n1, p0, p1, Nae) ;

/*---------------------------*/
/* Genaration of sample data */
/*---------------------------*/
data A00 ;
do AE = 1 to &Nae ; 
do D = 0 to 1 ;
   if D = 0 then do ;
      ni = &n - &n1 ;  /* excepted number of prescriptions without D1 */
      p = &p0/100 ;  
   end ;
   if D = 1 then do ;
	  ni = &n1 ;
      p = &p1/100 ;
   end ;
   nij = ranbin(11, ni, p) ; /*   nij = 1+ranbin(11, ni, p) ;*/
   AE_Drug = compress(AE||"_"||D) ;
   output ;
end ;
end ;
run ;

data ANADS00 ;
   set A00 ;
run ;


/*---------------------------------------*/
/* Calculation of traditonal PRP and ROR */
/*---------------------------------------*/
proc transpose data = A00 out = A10 ;
   var nij ;
   id D ;
   by AE ;
run ;
data A12 ;
   set A10 ;
   n1 = &n1 ;
   n0 = &n - n1 ;
run ;

data A20 ;
   set A12 ;
   if _1 > 0 ;
   if _0 > 0 ;   
   n00 = _0 ;
   n11 = _1 ;
   n01 = n0 - n00 ;
   n10 = n1 - n11 ;

   PRR = _1/n1/ (_0/n0) ;
   ROR = _1/(n1-_1) / (_0/(n0-_0)) ;
   PRR_ln = log(PRR) ;
   ROR_ln = log(ROR) ;
   SE_PRR_ln = sqrt(1/n11 - 1/n1 + 1/n00 - 1/n0) ;
   SE_ROR_ln = sqrt(1/n11 + 1/n00 + 1/n10 + 1/n01) ;

   PRR_L = exp(PRR_ln - probit(0.975)*SE_PRR_ln) ;
   ROR_L = exp(ROR_ln - probit(0.975)*SE_ROR_ln) ;

   keep AE n0 n1 PRR ROR n11 n00 PRR_L ROR_L ;
run ;

%mend ;


/*-----------------------------------------------------*/
/*     Logistic and Poisson mixed effect models        */
/*-----------------------------------------------------*/

%macro MIXED_s () ;
ods html close ;
ods listing close ;

proc sort data = ANADS00 ;
   by AE ;
run ;

/* Logistic mixed effect model for calculating ROR */
proc nlmixed data = ANADS00 method=HARDY ;
   parameters b1=-10 to 5 by 1 sigma2=4 to 40 by 2 ;
   eta = b1*D + u ;
   mu   = exp(eta)/(1+exp(eta)) ;
   model nij ~ binomial(ni, mu) ;
   random u ~ normal(0, sigma2) subject=AE_Drug ;
   predict (b1*D+u) out=G10 ;
run ;
proc transpose data = G10 out = G11 prefix=Pred ;
   var pred ;
   by AE ;
   id D ;
run ;
proc transpose data = G10 out = G12 prefix=SE ;
   var StdErrPred ;
   by AE ;
   id D ;
run ;
data G15 ;
   merge G11(keep=AE pred0 pred1) G12 (keep=AE SE0 SE1) ;
   by AE ;
   R1 =  (Pred1 - Pred0) ;
   S1 = sqrt(SE1**2 + SE0**2) ;
   L1 = R1 - probit(0.975) * S1 ;
   U1 = R1 + probit(0.975) * S1 ;
   RORM = exp(R1) ;
   RORM_L = exp(L1) ;
   RORM_U = exp(U1) ;
   keep AE RORM RORM_L ;
run ;
proc sort data = G15 ;
   by AE ;
run ;

/* Poisson mixed effect model for calculating PRR  */
proc nlmixed data = ANADS00 method=HARDY ;
   parameters b1=-10 to 5 by 1 sigma2=4 to 40 by 2 ;
   eta = log(ni) + b1*D + u ;
   lambda   = exp(eta) ;
   model nij ~ Poisson(lambda) ;
   random u ~ normal(0, sigma2) subject=AE_Drug ;
   predict (b1*D+u) out=G20 ;
run ;
proc transpose data = G20 out = G21 prefix=Pred ;
   var pred ;
   by AE ;
   id D ;
run ;
proc transpose data = G20 out = G22 prefix=SE ;
   var StdErrPred ;
   by AE ;
   id D ;
run ;
data G25 ;
   merge G21(drop=_NAME_) G22(drop=_NAME_) ;
   by AE ;
   R1 =  (Pred1 - Pred0) ;
   S1 = sqrt(SE1**2 + SE0**2) ;
   L1 = R1 - probit(0.975) * S1 ;
   U1 = R1 + probit(0.975) * S1 ;
   PRRM = exp(R1) ;
   PRRM_L = exp(L1) ;
   PRRM_U = exp(U1) ;
   keep AE PRRM PRRM_L ;
run ;
proc sort data = G25 ;
   by AE ;
run ;
ods listing ;

data G30 ;
   merge G15 G25 ;
   by AE ;
run ;
proc sort data = G30 ;
   by AE ;
run ;
%mend ;


/*-----------------------------------------------*/
/*          Implementation part                  */
/*-----------------------------------------------*/

%macro IMP_s (n, n1, p0, p1, Nae) ;
%DS_s (&n, &n1, &p0, &p1, &Nae) ;
%MIXED_s ;
data OUT_Single ;
   length AE 8 n11 8 n00 8 n1 8 n0 8 
          PRR 8 PRRM 8 ROR 8 RORM 8 PRR_L 8 PRRM_L 8 ROR_L 8 RORM_L 8 ;
   merge A20 G30 ;
   by AE ;
   if PRR_L >= 1 then PRR_F = 1 ; else PRR_F = 0 ;
   if PRRM_L >= 1 then PRRM_F = 1 ; else PRRM_F = 0 ; 
   if ROR_L >= 1 then ROR_F = 1 ; else ROR_F = 0 ;
   if RORM_L >= 1 then RORM_F = 1 ; else RORM_F = 0 ; 
run ;

proc datasets ;
   delete A00 - A20 G10 - G30 ;
run ;
quit ;
%mend ;


/*----------------------------------------------------------------------------*/
/*                                                                            */
/*   SAS macro for implmenting signal detection (Drug-Drug interaction)       */
/*                                                                            */
/*----------------------------------------------------------------------------*/


/*---------------------------*/
/* Genaration of sample data */
/*---------------------------*/

%macro DS_d (n00, n10, n01, n11, p00, p10, p01, p11, Nae) ;

data A00 ;
do AE = 1 to &Nae ; 
do D1 = 0 to 1 ;
do D2 = 0 to 1 ;
   if D1=0 and D2=0 then do ;
     ni = &n00 ;  
     p = &p00/100 ; 
	 D = 0 ;
   end ;
   if D1=1 and D2=0 then do ;
	  ni = &n10 ;
      p = &p10/100 ;
	 D = 1 ;
   end ;
   if D1=0 and D2=1 then do ;
	  ni = &n01 ;
      p = &p01/100 ;
	 D = 2 ;
   end ;
   if D1=1 and D2=1 then do ;
	  ni = &n11 ;
      p = &p11/100 ;
	 D = 3 ;
   end ;
   nij = ranbin(11, ni, p)+1 ; /*   nij = 1+ranbin(11, ni, p) ;*/
   AE_Drug = compress(AE||"_"||D1||"_"||D2) ;
   output ;
end ;
end ;
end ;
run ;

proc sort data = A00 ;
   by AE D ;
run ;
data ANADS00 ;
   set A00 ;
run ;
%mend ;


/*-----------------------------------------------------*/
/*       Logistic and Poisson mixed effect models      */
/*-----------------------------------------------------*/

%macro MIXED_d () ;
ods html close ;
ods listing close ;

proc sort data = ANADS00 ;
   by AE ;
run ;

/* Logistic mixed effect model for calculating ROR */
proc nlmixed data = ANADS00 method=HARDY ;
   parameters b1=-15 to 0 by 3 b2=-15 to 0 by 3 b3=-5 to 20 by 5 sigma2=10 to 30 by 5 ;
   eta = b1*D1 + b2*D2 + b3*D1*D2 + u ;
   mu  = exp(eta)/(1+exp(eta)) ;
   model nij ~ binomial(ni, mu) ;
   random u ~ normal(0, sigma2) subject=AE_Drug ;
   predict (b1*D1+b2*D2+b3*D1*D2+u) out=G10 ;
run ;
proc transpose data = G10 out = G11 prefix=Pred ;
   var pred ;
   by AE ;
   id D ;
run ;
proc transpose data = G10 out = G12 prefix=SE ;
   var StdErrPred ;
   by AE ;
   id D ;
run ;
data G15 ;
   merge G11(drop=_NAME_) G12(drop=_NAME_) ;
   by AE ;
   R1 = (Pred3-Pred1-Pred2+Pred0) ;
   S1 = sqrt(SE3**2+SE1**2+SE2**2+SE0**2) ;
   L1 = R1 - probit(0.975) * S1 ;
   U1 = R1 + probit(0.975) * S1 ;
   RORM = exp(R1) ;
   RORM_L = exp(L1) ;
   RORM_U = exp(U1) ;
   keep AE RORM RORM_L ;
run ;
proc sort data = G15 ;
   by AE ;
run ;

/* Poisson mixed effect model for calculating PRR  */
proc nlmixed data = ANADS00 method=HARDY ;
   parameters b1=-15 to 0 by 3 b2=-15 to 0 by 3 b3=-5 to 20 by 5 sigma2=10 to 30 by 5 ;
   eta = log(ni) + b1*D1 + b2*D2 + b3*D1*D2 + u ;
   lambda   = exp(eta) ;
   model nij ~ Poisson(lambda) ;
   random u ~ normal(0, sigma2) subject=AE_Drug ;
   predict (b1*D1+b2*D2+b3*D1*D2+u) out=G20 ;
run ;
proc transpose data = G20 out = G21 prefix=Pred ;
   var pred ;
   by AE ;
   id D ;
run ;
proc transpose data = G20 out = G22 prefix=SE ;
   var StdErrPred ;
   by AE ;
   id D ;
run ;
data G25 ;
   merge G21(drop=_NAME_) G22(drop=_NAME_) ;
   by AE ;
   R1 = (Pred3-Pred1-Pred2+Pred0) ;
   S1 = sqrt(SE3**2+SE1**2+SE2**2+SE0**2) ;
   L1 = R1 - probit(0.975) * S1 ;
   U1 = R1 + probit(0.975) * S1 ;
   PRRM = exp(R1) ;
   PRRM_L = exp(L1) ;
   PRRM_U = exp(U1) ;
   keep AE PRRM PRRM_L ;
run ;
proc sort data = G25 ;
   by AE ;
run ;
ods listing ;

data G30 ;
   merge G15 G25 ;
   by AE ;
run ;
proc sort data = G30 ;
   by AE ;
run ;
%mend ;


/*-------------------------------------------------*/
/*          Implementation part                    */
/*-------------------------------------------------*/

%macro IMP_d (n00, n10, n01, n11, p00, p10, p01, p11, Nae) ;
ods results off ;
options nonotes ;
%DS_d (&n00, &n10, &n01, &n11, &p00, &p10, &p01, &p11, &Nae) ;
%MIXED_d ;

data OUT_DDI ;
   length AE 8 PRRM 8 RORM 8 PRRM_L 8 RORM_L 8 ;
   set G30 ;
   by AE ;
   p00 = &p00 ;
   p10 = &p10 ;
   p01 = &p01 ;
   p11 = &p11 ;
   Nae = &Nae ;
run ;

proc datasets ;
   delete A00 - A20 G10 - G30 ;
run ;
quit ;
%mend ;


/*--------------------------------------------------*/
/*   Signal detection (Single drug)                 */
/*--------------------------------------------------*/
/*
n = total n
n0 = excepted number of prescriptions without D1
n1 = excepted number of prescriptions with D1
p0 = event rate (%) when D=0   
p1 = event rate (%) when D=1   
Nae = number of AEs

PRR = traditional PRR 
PRRM = model-based PRR (proposal)
ROR = traditional ROR 
RORM = model-based ROR (proposal)
"_L" means the lower limit for 95% confidence interval
"_F" means the indicator whether the lower limit is larger than 1 or not
*/
%IMP_s(n=10000000, n1=10000, p0=0.05, p1=0.05, Nae=100) ;


/*-------------------------------------------------*/
/*  Signal detection (Drug-Drug interaction)       */
/*-------------------------------------------------*/
/*
n = total n
n00 = The number of events without drugs 1 and 2
n10 = The number of events with drug 1 only
n01 = The number of events with drug 2 only
n11= The number of events with drugs 1 and 2
p00 = event rate (%) without drugs 1 and 2
p10 = event rate (%) with drug 1 only
p01 = event rate (%) drug 2 only
p11= event rate (%) drugs 1 and 2
Nae = number of AEs
PRRM = model-based PRR (proposal)
RORM = model-based ROR (proposal)
"_L" means the lower limit for 95% confidence interval
*/
%IMP_d (n00=10000000, n10=100000, n01=100000, n11=10000, p00=0.05, p10=0.05, p01=0.05, p11=0.05, Nae=100) ;
