# Supplementary material for: Multivariate generalized mixed-effects models for screening multiple adverse drug reactions in spontaneous reporting systems
Source: Front Pharmacol. 2024 Jan 16;15:1312803. doi: 10.3389/fphar.2024.1312803 (PMC10824888; doi:10.3389/fphar.2024.1312803)
Supplement: Supplementary file 1 [file DataSheet1.ZIP › SupplemetalMaterial_R1/Supplement_Table_231220.xlsx]

## Sheet: Table S1
Table S1. List of detected ADRs in Scenario 1 (single drug)
	Num. of events		Proposed method				Traditional method
	Drug i-	Drug i	PRR		ROR		PRR		ROR
ADR	nj - nij	nij	Estimate	Lower limit	Estimate	Lower limit	Estimate	Lower limit	Estimate	Lower limit
Canagliflozin (ni = 3933)
Fungal paronychia	4	2	1599.73	305.2	1593.55	303.24	1748.24	320.31	1749.13	320.28
Malignant mediastinal neoplasm	93	29	1084.42	714.78	1092.1	718.96	1090.3	719.48	1098.39	723.11
Post streptococcal glomerulonephritis	24	5	716.54	274.2	716.19	273.74	728.43	278.08	729.36	278.15
Vascular stenosis	200	25	435.5	287.32	438.11	288.68	437.06	288.73	439.85	289.88
Genitourinary operation	30	3	346.3	106.4	345.57	105.97	349.65	106.75	349.91	106.75
Gastric polypectomy	20	2	346.34	82.25	345.05	81.69	349.65	81.75	349.83	81.74
Penile prosthesis insertion	31	3	335.26	103.19	334.55	102.77	338.37	103.49	338.63	103.48
Blood ketone body increased	493	43	304.32	222.81	307.61	224.85	304.97	223.66	308.33	225.41
Spinal ligament ossification	73	6	285.49	124.33	285.51	124.2	287.38	125.09	287.82	125.13
Urine ketone body	128	10	271.77	142.81	272.22	142.9	273.16	143.64	273.86	143.78
Joint ankylosis	487	37	265.05	189.72	267.49	191.17	265.65	190.45	268.16	191.69
Pyroglutamate increased	107	8	259.98	126.8	260.22	126.78	261.42	127.54	261.95	127.62
Penile abscess	45	3	231.83	72.51	231.34	72.22	233.1	72.47	233.28	72.47
Urine ketone body present	1256	73	202.95	160.28	206.74	162.93	203.22	160.84	207.04	163.18
Primary immunodeficiency syndrome	51	3	204.75	64.32	204.32	64.06	205.68	64.22	205.83	64.22
Nephritis bacterial	35	2	199.54	48.73	198.79	48.4	199.8	48.07	199.9	48.06
Paranasal cyst	160	9	195.79	100.06	196.04	100.09	196.68	100.57	197.13	100.65
Genital infection	217	12	192.58	107.69	193.02	107.82	193.35	108.22	193.94	108.36
Musculoskeletal toxicity	109	6	191.51	84.28	191.52	84.18	192.47	84.66	192.76	84.69
Bladder stenosis	55	3	189.96	59.81	189.56	59.57	190.72	59.69	190.86	59.69
Ketosis	526	28	185.66	126.93	186.93	127.62	186.12	127.43	187.45	128.01
Diabetic gangrene	217	11	176.53	96.32	176.88	96.42	177.24	96.79	177.74	96.91
Electroconvulsive therapy	61	3	171.39	54.12	171.03	53.9	171.96	53.98	172.09	53.97
Euglycaemic diabetic ketoacidosis	2271	108	166.12	136.95	170.76	140.42	166.28	137.44	170.95	140.57
Fasciitis	390	19	169.82	107.14	170.56	107.48	170.34	107.6	171.16	107.89
Neuropathic muscular atrophy	83	4	167.79	61.72	167.59	61.56	168.51	61.81	168.68	61.82
Blood uric acid decreased	335	16	166.44	100.78	167.02	101.02	167	101.23	167.67	101.44
SJS-TEN overlap	273	13	165.89	95.09	166.32	95.24	166.5	95.53	167.05	95.68
Otosclerosis	44	2	159.07	39.15	158.48	38.89	158.93	38.54	159.01	38.54
Bone cyst	831	37	155.37	111.76	156.79	112.61	155.68	112.17	157.15	112.89
Radical prostatectomy	72	3	145.33	46.08	145.03	45.9	145.69	45.92	145.8	45.92
Hypertrophy	292	12	143.17	80.37	143.5	80.47	143.69	80.74	144.13	80.85
Albumin urine present	223	9	140.56	72.2	140.74	72.22	141.11	72.52	141.44	72.58
Vulvitis	177	7	137.71	64.75	137.78	64.71	138.28	65.01	138.52	65.05
Candiduria	78	3	134.21	42.63	133.92	42.46	134.48	42.47	134.58	42.46
Nonalcoholic fatty liver disease	267	10	130.47	69.4	130.68	69.44	130.95	69.71	131.29	69.78
Ear infection viral	141	5	123.53	50.72	123.47	50.63	123.99	50.85	124.15	50.85
Angiocardiogram	58	2	120.92	29.98	120.47	29.78	120.57	29.46	120.63	29.45
Crush syndrome	58	2	120.92	29.98	120.47	29.78	120.57	29.46	120.63	29.45
Ketonuria	502	17	118.06	72.79	118.5	72.99	118.41	73.1	118.92	73.26
Diaphragmatic injury	60	2	116.91	29.01	116.48	28.82	116.55	28.5	116.61	28.49
Osteolysis	1141	37	113.17	81.56	114.2	82.18	113.38	81.85	114.45	82.37
Base excess decreased	155	5	112.4	46.21	112.34	46.13	112.79	46.32	112.93	46.33
Cystatin C increased	66	2	106.34	26.45	105.95	26.26	105.95	25.96	106.01	25.96
Antinuclear antibody	99	3	105.84	33.77	105.62	33.63	105.95	33.61	106.03	33.61
Acetonaemia	134	4	104.09	38.63	103.97	38.53	104.37	38.63	104.48	38.63
Lateral medullary syndrome	68	2	103.23	25.69	102.85	25.51	102.84	25.21	102.89	25.21
Moraxella infection	174	5	100.15	41.24	100.1	41.17	100.47	41.32	100.6	41.33
Bladder repair	108	3	97.05	31.01	96.84	30.88	97.12	30.85	97.2	30.85
Drug half-life increased	73	2	96.19	23.97	95.84	23.81	95.79	23.52	95.84	23.51
Laryngeal ulceration	75	2	93.64	23.35	93.29	23.19	93.24	22.9	93.29	22.9
Superior mesenteric artery syndrome	150	4	93.02	34.57	92.91	34.48	93.24	34.56	93.33	34.56
Eyelid infection	342	9	91.7	47.31	91.81	47.32	92.01	47.5	92.22	47.54
Ketoacidosis	4631	118	89.02	74.15	91.73	76.2	89.09	74.41	91.82	76.27
Perinephric abscess	115	3	91.16	29.16	90.97	29.04	91.21	29	91.28	29
Non-alcoholic fatty liver	232	6	90.12	40.12	90.13	40.07	90.43	40.23	90.56	40.25
Liposarcoma	234	6	89.35	39.78	89.36	39.73	89.65	39.89	89.79	39.91
Vulvovaginitis	206	5	84.62	34.91	84.58	34.85	84.87	34.97	84.97	34.98
Kussmaul respiration	124	3	84.56	27.07	84.38	26.96	84.59	26.93	84.66	26.92
Steroid diabetes	998	24	83.89	55.95	84.36	56.19	84.08	56.16	84.59	56.36
Diabetic ketoacidosis	17227	376	76.29	68.88	84.24	75.67	76.31	69.24	84.28	75.7
Retinopathy proliferative	125	3	83.89	26.86	83.71	26.75	83.92	26.71	83.98	26.71
Haemoconcentration	85	2	82.67	20.65	82.36	20.51	82.27	20.25	82.31	20.25
Genital candidiasis	128	3	81.93	26.24	81.75	26.13	81.95	26.1	82.01	26.09
Alanine aminotransferase abnormal	1643	37	78.6	56.73	79.31	57.16	78.74	56.93	79.48	57.29
Exploratory operation	89	2	78.97	19.74	78.68	19.61	78.57	19.36	78.61	19.35
Fournier's gangrene	1707	37	75.65	54.61	76.34	55.03	75.79	54.8	76.5	55.15
Rectal lesion	101	2	69.62	17.44	69.36	17.32	69.24	17.09	69.27	17.08
Small intestinal ulcer haemorrhage	101	2	69.62	17.44	69.36	17.32	69.24	17.09	69.27	17.08
Hepatic fibrosis	1994	38	66.51	48.25	67.14	48.62	66.63	48.41	67.27	48.73
Blood bicarbonate decreased	946	18	66.35	41.62	66.62	41.73	66.53	41.78	66.83	41.88
Hypoglycaemia unawareness	161	3	65.17	20.93	65.03	20.85	65.15	20.8	65.2	20.8
Autoimmune neuropathy	110	2	63.94	16.03	63.7	15.92	63.57	15.71	63.6	15.7
Breast disorder	1449	26	62.6	42.47	62.99	42.68	62.74	42.62	63.15	42.8
White blood cells urine	226	4	61.78	23.06	61.71	23	61.88	23.04	61.95	23.04
Immune-mediated renal disorder	120	2	58.63	14.72	58.41	14.62	58.27	14.41	58.3	14.41
Removal of internal fixation	125	2	56.29	14.14	56.08	14.04	55.94	13.84	55.97	13.84
Emphysematous cystitis	127	2	55.41	13.92	55.2	13.82	55.06	13.63	55.09	13.62
PCO2 decreased	382	6	54.76	24.47	54.77	24.45	54.92	24.53	55	24.54
Dupuytren's contracture	638	10	54.64	29.26	54.72	29.27	54.8	29.37	54.94	29.4
Balanoposthitis	575	9	54.56	28.25	54.63	28.25	54.73	28.35	54.85	28.37
Skin injury	2466	37	52.37	37.85	52.84	38.13	52.46	37.98	52.95	38.21
Basilar artery occlusion	136	2	51.75	13.01	51.56	12.92	51.42	12.73	51.44	12.73
Emphysematous pyelonephritis	137	2	51.37	12.91	51.18	12.83	51.04	12.64	51.07	12.64
Blood immunoglobulin E increased	2026	29	49.95	34.61	50.29	34.81	50.05	34.74	50.41	34.9
Amputation	844	12	49.57	28.03	49.68	28.07	49.71	28.14	49.86	28.18
Full blood count abnormal	6734	93	48.24	39.31	49.38	40.14	48.29	39.45	49.43	40.19
Asthma-chronic obstructive pulmonary disease overlap syndrome	430	6	48.66	21.76	48.66	21.74	48.79	21.81	48.86	21.82
Genital infection fungal	664	9	47.25	24.48	47.31	24.49	47.39	24.57	47.5	24.59
Diabetic ketosis	225	3	46.66	15.03	46.56	14.97	46.62	14.93	46.65	14.93
Cataract subcapsular	375	5	46.52	19.28	46.49	19.25	46.62	19.3	46.68	19.31
Low cardiac output syndrome	234	3	44.87	14.46	44.77	14.4	44.83	14.36	44.86	14.36
Disability assessment scale score increased	551	7	44.29	21.03	44.31	21.02	44.42	21.09	44.5	21.1
Joint space narrowing	243	3	43.21	13.93	43.12	13.87	43.17	13.83	43.2	13.83
Glycosuria	843	10	41.35	22.17	41.42	22.18	41.48	22.25	41.58	22.27
Bone erosion	3088	36	40.69	29.29	41.05	29.5	40.76	29.39	41.13	29.57
Perineal infection	173	2	40.7	10.25	40.55	10.18	40.42	10.03	40.44	10.03
Red blood cell sedimentation rate abnormal	3252	37	39.71	28.72	40.07	28.93	39.78	28.81	40.15	28.99
Hepatosplenomegaly	1404	16	39.74	24.27	39.88	24.33	39.85	24.37	40	24.42
Soft tissue injury	613	7	39.82	18.91	39.83	18.9	39.93	18.97	40	18.98
Rectal neoplasm	177	2	39.78	10.02	39.64	9.96	39.51	9.81	39.53	9.81
Lens disorder	178	2	39.56	9.97	39.41	9.9	39.29	9.75	39.31	9.75
Extradural abscess	446	5	39.12	16.23	39.1	16.2	39.2	16.24	39.25	16.25
Large intestinal polypectomy	181	2	38.91	9.8	38.76	9.74	38.64	9.59	38.65	9.59
Necrotising soft tissue infection	181	2	38.91	9.8	38.76	9.74	38.64	9.59	38.65	9.59
Anion gap increased	818	9	38.36	19.89	38.41	19.89	38.47	19.96	38.56	19.97
Urethritis	368	4	37.96	14.22	37.92	14.18	38.01	14.2	38.04	14.2
Hepatitis alcoholic	186	2	37.86	9.54	37.72	9.48	37.6	9.34	37.62	9.33
Vulvovaginal candidiasis	926	10	37.65	20.19	37.71	20.2	37.76	20.26	37.85	20.28
Pancreatitis haemorrhagic	187	2	37.66	9.49	37.52	9.43	37.4	9.29	37.41	9.29
Gamma-glutamyltransferase decreased	192	2	36.68	9.25	36.55	9.18	36.42	9.05	36.44	9.04
Shock symptom	294	3	35.72	11.53	35.65	11.48	35.68	11.45	35.7	11.44
Post procedural fever	197	2	35.75	9.02	35.62	8.95	35.5	8.82	35.51	8.82
Pyelonephritis acute	1400	14	34.87	20.59	34.97	20.63	34.96	20.67	35.09	20.71
Blood pressure diastolic abnormal	3394	33	33.93	24.08	34.2	24.24	34	24.16	34.28	24.29
Cervicobrachial syndrome	315	3	33.34	10.76	33.27	10.72	33.3	10.69	33.32	10.69
Subdural hygroma	213	2	33.07	8.34	32.95	8.29	32.83	8.16	32.85	8.16
Dyshidrotic eczema	426	4	32.8	12.29	32.76	12.26	32.83	12.27	32.86	12.27
Alcoholic liver disease	217	2	32.46	8.19	32.34	8.13	32.23	8.01	32.24	8.01
Varices oesophageal	1977	18	31.76	19.96	31.88	20.02	31.83	20.04	31.98	20.08
Metastatic carcinoma of the bladder	224	2	31.45	7.94	31.33	7.88	31.22	7.76	31.23	7.76
Urinary tract infection fungal	343	3	30.62	9.89	30.56	9.85	30.58	9.82	30.6	9.82
Azotaemia	2067	18	30.37	19.09	30.49	19.15	30.45	19.17	30.58	19.21
Tympanic membrane perforation	1317	11	29.12	16.09	29.18	16.1	29.2	16.15	29.28	16.16
Silent myocardial infarction	361	3	29.1	9.4	29.04	9.36	29.06	9.33	29.08	9.33
Pituitary-dependent Cushing's syndrome	245	2	28.76	7.26	28.65	7.21	28.54	7.1	28.56	7.1
Glucose urine present	758	6	27.61	12.38	27.61	12.36	27.68	12.4	27.72	12.41
Root canal infection	512	4	27.29	10.24	27.26	10.21	27.32	10.22	27.34	10.22
Pruritus genital	1295	10	26.92	14.45	26.97	14.46	27	14.5	27.07	14.52
Ulcerative keratitis	1702	13	26.63	15.43	26.7	15.45	26.71	15.49	26.79	15.51
Myopathy toxic	394	3	26.66	8.62	26.61	8.58	26.62	8.55	26.64	8.55
Blood pH decreased	658	5	26.52	11.02	26.51	11	26.57	11.03	26.6	11.03
Body mass index decreased	271	2	26	6.57	25.9	6.52	25.8	6.42	25.82	6.42
Labile blood pressure	681	5	25.62	10.65	25.61	10.63	25.67	10.66	25.7	10.66
Anti-cyclic citrullinated peptide antibody positive	5131	37	25.17	18.21	25.39	18.35	25.21	18.27	25.44	18.39
Borderline personality disorder	555	4	25.18	9.45	25.15	9.42	25.2	9.43	25.22	9.43
Photodermatosis	281	2	25.08	6.34	24.98	6.29	24.89	6.2	24.9	6.19
Carpal tunnel decompression	708	5	24.65	10.25	24.63	10.23	24.69	10.25	24.72	10.25
Incarcerated hernia	285	2	24.73	6.25	24.63	6.21	24.54	6.11	24.55	6.11
Prostatitis	2132	15	24.54	14.76	24.61	14.79	24.6	14.82	24.69	14.84
Diabetic foot	2429	17	24.41	15.15	24.5	15.18	24.47	15.2	24.57	15.24
Cholangiocarcinoma	1140	8	24.47	12.21	24.49	12.21	24.54	12.25	24.58	12.26
Necrotising oesophagitis	289	2	24.38	6.16	24.29	6.12	24.2	6.02	24.21	6.02
Bronchiectasis	5110	35	23.91	17.14	24.11	17.26	23.95	17.2	24.15	17.3
Blood creatinine decreased	2324	16	24.01	14.68	24.09	14.71	24.07	14.74	24.17	14.77
Immune-mediated myocarditis	436	3	24.1	7.79	24.04	7.76	24.06	7.73	24.08	7.73
Cerebral infarction	15760	105	23.27	19.21	23.88	19.66	23.3	19.28	23.91	19.68
Pancreatolithiasis	295	2	23.89	6.04	23.8	6	23.7	5.9	23.72	5.9
Genital abscess	298	2	23.65	5.98	23.56	5.94	23.47	5.84	23.48	5.84
Scrotal abscess	299	2	23.57	5.96	23.48	5.92	23.39	5.82	23.4	5.82
Abscess bacterial	302	2	23.34	5.9	23.25	5.86	23.16	5.77	23.17	5.77
Finger deformity	3799	24	22.04	14.75	22.16	14.81	22.09	14.8	22.22	14.86
Diabetic foot infection	1285	8	21.71	10.84	21.73	10.83	21.77	10.87	21.81	10.88
Limbic encephalitis	324	2	21.75	5.5	21.67	5.46	21.58	5.38	21.59	5.38
C-reactive protein abnormal	6026	37	21.43	15.51	21.62	15.62	21.47	15.56	21.66	15.66
Pulpitis dental	810	5	21.54	8.96	21.53	8.94	21.58	8.96	21.61	8.97
Pulmonary artery thrombosis	487	3	21.57	6.98	21.53	6.95	21.54	6.93	21.55	6.92
Blood lactic acid increased	3293	20	21.19	13.65	21.28	13.69	21.24	13.7	21.34	13.73
Adrenal gland cancer	332	2	21.23	5.37	21.15	5.33	21.06	5.25	21.07	5.25
Osteomyelitis chronic	334	2	21.1	5.34	21.02	5.3	20.94	5.22	20.95	5.22
Intercepted medication error	4075	24	20.55	13.75	20.66	13.81	20.59	13.8	20.71	13.85
Epiglottitis	342	2	20.61	5.21	20.53	5.18	20.45	5.09	20.46	5.09
Polypectomy	512	3	20.52	6.64	20.48	6.61	20.49	6.59	20.5	6.59
Hyperglycaemia	22457	127	19.76	16.6	20.38	17.07	19.77	16.66	20.4	17.09
Neurogenic bladder	1372	8	20.33	10.15	20.35	10.15	20.39	10.18	20.43	10.19
Rectal perforation	348	2	20.25	5.12	20.18	5.09	20.09	5.01	20.1	5.01
Peripheral arterial occlusive disease	2970	17	19.96	12.39	20.04	12.42	20.01	12.44	20.1	12.46
Sudden hearing loss	1224	7	19.94	9.49	19.95	9.49	20	9.52	20.03	9.52
Conjunctivitis allergic	1050	6	19.93	8.94	19.93	8.93	19.98	8.96	20.01	8.96
Gastrointestinal infection	6825	38	19.43	14.13	19.61	14.23	19.47	14.17	19.65	14.26
Perineal abscess	360	2	19.58	4.95	19.51	4.92	19.42	4.84	19.43	4.84
Urinary sediment present	721	4	19.38	7.28	19.36	7.26	19.4	7.26	19.42	7.26
Cholecystitis acute	3257	18	19.28	12.13	19.35	12.16	19.32	12.17	19.41	12.2
Mycobacterial infection	1264	7	19.31	9.19	19.32	9.19	19.36	9.22	19.4	9.22
Low density lipoprotein abnormal	366	2	19.26	4.87	19.19	4.84	19.11	4.76	19.12	4.76
Thalamus haemorrhage	734	4	19.04	7.15	19.02	7.13	19.05	7.14	19.07	7.14
Urine output increased	1847	10	18.88	10.14	18.91	10.15	18.93	10.18	18.98	10.19
Polyuria	5577	30	18.77	13.11	18.9	13.18	18.81	13.16	18.95	13.22
Carotid artery stenosis	1665	9	18.85	9.79	18.87	9.79	18.9	9.82	18.94	9.83
Diabetic nephropathy	1895	10	18.4	9.88	18.43	9.89	18.45	9.92	18.5	9.93
Chondrocalcinosis pyrophosphate	761	4	18.37	6.9	18.34	6.88	18.38	6.88	18.4	6.88
Pancreatitis necrotising	954	5	18.29	7.61	18.28	7.6	18.33	7.61	18.35	7.61
Hepatic cirrhosis	12073	62	17.93	13.97	18.2	14.15	17.96	14.02	18.23	14.17
Rhinitis allergic	3125	16	17.86	10.92	17.92	10.95	17.9	10.96	17.97	10.98
Diabetic retinopathy	1959	10	17.8	9.56	17.83	9.57	17.85	9.6	17.89	9.6
Intracranial haematoma	396	2	17.8	4.5	17.73	4.47	17.66	4.4	17.67	4.4
Parotid gland enlargement	397	2	17.76	4.49	17.69	4.46	17.61	4.39	17.62	4.39
Brain stem infarction	596	3	17.63	5.71	17.59	5.68	17.6	5.66	17.61	5.66
Enteritis infectious	1609	8	17.34	8.66	17.35	8.66	17.38	8.69	17.42	8.69
Lacunar infarction	1209	6	17.31	7.77	17.31	7.76	17.35	7.78	17.38	7.79
Chronic hepatic failure	406	2	17.36	4.39	17.3	4.36	17.22	4.29	17.23	4.29
Diabetes mellitus inadequate control	11181	54	16.86	12.91	17.08	13.05	16.89	12.95	17.11	13.07
Transitional cell carcinoma	821	4	17.02	6.39	17	6.38	17.04	6.38	17.05	6.38
Bladder cancer recurrent	829	4	16.86	6.33	16.84	6.32	16.87	6.32	16.89	6.32
Hyperglycaemic hyperosmolar nonketotic syndrome	624	3	16.84	5.45	16.8	5.43	16.81	5.41	16.82	5.41
Upper respiratory tract inflammation	1246	6	16.8	7.54	16.8	7.53	16.84	7.55	16.86	7.56
Type 2 diabetes mellitus	25914	121	16.31	13.64	16.8	14.01	16.33	13.69	16.81	14.02
Bladder neoplasm	1250	6	16.75	7.52	16.75	7.51	16.78	7.53	16.81	7.53
Toe amputation	4207	20	16.58	10.69	16.66	10.72	16.62	10.72	16.7	10.75
Lactic acidosis	19190	89	16.2	13.15	16.55	13.41	16.22	13.2	16.57	13.42
Low density lipoprotein increased	4661	22	16.47	10.83	16.55	10.87	16.5	10.87	16.59	10.9
Wound drainage	425	2	16.59	4.2	16.52	4.17	16.45	4.1	16.46	4.1
Respiratory tract inflammation	427	2	16.51	4.18	16.45	4.15	16.38	4.08	16.38	4.08
Bladder catheterisation	640	3	16.42	5.31	16.38	5.29	16.39	5.27	16.4	5.27
Aspartate aminotransferase decreased	430	2	16.39	4.15	16.33	4.12	16.26	4.06	16.27	4.05
Colon adenoma	863	4	16.2	6.08	16.18	6.07	16.21	6.07	16.22	6.07
Blood pressure diastolic decreased	8154	37	15.84	11.47	15.98	11.55	15.87	11.5	16.01	11.57
Peripheral ischaemia	2409	11	15.92	8.81	15.95	8.81	15.97	8.84	16.01	8.85
Lip oedema	2867	13	15.81	9.17	15.85	9.18	15.85	9.2	15.9	9.21
Diabetic ulcer	665	3	15.8	5.12	15.77	5.09	15.77	5.08	15.78	5.08
Squamous cell carcinoma of lung	672	3	15.64	5.06	15.6	5.04	15.61	5.02	15.62	5.02
Foot amputation	1127	5	15.49	6.44	15.48	6.43	15.51	6.45	15.53	6.45
Multiple drug therapy	455	2	15.49	3.92	15.44	3.9	15.37	3.83	15.38	3.83
Cataract nuclear	460	2	15.33	3.88	15.27	3.85	15.2	3.79	15.21	3.79
Heat illness	462	2	15.26	3.86	15.2	3.84	15.14	3.78	15.14	3.77
Hepatobiliary disease	467	2	15.1	3.82	15.04	3.8	14.97	3.74	14.98	3.73
Computerised tomogram thorax abnormal	707	3	14.86	4.81	14.83	4.79	14.84	4.78	14.85	4.77
Crystal urine present	710	3	14.8	4.79	14.77	4.77	14.77	4.76	14.78	4.75
Alanine aminotransferase decreased	482	2	14.63	3.7	14.57	3.68	14.51	3.62	14.52	3.62
Rectal abscess	1438	6	14.56	6.54	14.56	6.53	14.59	6.55	14.61	6.55
Polydipsia	2409	10	14.47	7.78	14.5	7.78	14.51	7.81	14.55	7.81
Cerebellar infarction	964	4	14.5	5.45	14.48	5.43	14.51	5.44	14.52	5.44
Hypertensive emergency	730	3	14.4	4.66	14.36	4.64	14.37	4.63	14.38	4.62
Trigger finger	2926	12	14.3	8.11	14.33	8.12	14.34	8.14	14.38	8.15
Macular fibrosis	732	3	14.36	4.65	14.33	4.63	14.33	4.61	14.34	4.61
Malignant ascites	491	2	14.36	3.64	14.3	3.61	14.24	3.55	14.25	3.55
Hepatic steatosis	11968	48	14	10.55	14.16	10.65	14.02	10.58	14.18	10.66
Post procedural inflammation	497	2	14.19	3.59	14.13	3.57	14.07	3.51	14.08	3.51
Macule	2496	10	13.97	7.51	13.99	7.51	14.01	7.53	14.04	7.54
Adrenocorticotropic hormone deficiency	750	3	14.01	4.54	13.98	4.52	13.99	4.5	14	4.5
Neuropathic arthropathy	503	2	14.02	3.55	13.96	3.53	13.9	3.47	13.91	3.47
Pneumonia mycoplasmal	509	2	13.85	3.51	13.8	3.48	13.74	3.43	13.75	3.43
Acidosis	4363	17	13.59	8.44	13.64	8.46	13.62	8.47	13.68	8.49
Pulmonary cavitation	518	2	13.61	3.45	13.56	3.42	13.5	3.37	13.51	3.37
Hypovolaemia	3098	12	13.51	7.66	13.54	7.67	13.54	7.69	13.58	7.7
Peripheral artery occlusion	1289	5	13.54	5.64	13.53	5.63	13.56	5.64	13.58	5.64
Coronary artery stenosis	2324	9	13.5	7.02	13.52	7.02	13.54	7.04	13.57	7.05
Candida sepsis	523	2	13.48	3.41	13.43	3.39	13.37	3.34	13.38	3.34
Seborrhoeic dermatitis	1045	4	13.38	5.03	13.36	5.01	13.38	5.02	13.4	5.02
Hydronephrosis	4987	19	13.29	8.47	13.34	8.49	13.32	8.5	13.38	8.52
Lower respiratory tract congestion	2111	8	13.22	6.6	13.23	6.6	13.25	6.62	13.28	6.63
Ovarian neoplasm	533	2	13.23	3.35	13.18	3.33	13.12	3.27	13.13	3.27
Rectal ulcer	806	3	13.04	4.22	13.01	4.21	13.01	4.19	13.02	4.19
Immune-mediated myositis	1109	4	12.6	4.74	12.59	4.72	12.61	4.73	12.62	4.73
Polycythaemia vera	562	2	12.55	3.18	12.5	3.16	12.44	3.11	12.45	3.1
Helicobacter gastritis	1154	4	12.11	4.55	12.1	4.54	12.12	4.54	12.13	4.54
Extremity necrosis	1160	4	12.05	4.53	12.04	4.52	12.06	4.52	12.07	4.52
Penile pain	1760	6	11.89	5.34	11.89	5.33	11.92	5.35	11.94	5.35
Hypochloraemia	593	2	11.89	3.01	11.85	2.99	11.79	2.94	11.8	2.94
Scrotal swelling	593	2	11.89	3.01	11.85	2.99	11.79	2.94	11.8	2.94
Hand deformity	11000	37	11.74	8.5	11.84	8.56	11.76	8.53	11.86	8.58
Accidental death	889	3	11.82	3.83	11.8	3.81	11.8	3.8	11.81	3.8
Erythema multiforme	5385	18	11.66	7.34	11.7	7.36	11.69	7.37	11.74	7.38
Leg amputation	2697	9	11.64	6.05	11.65	6.05	11.67	6.07	11.69	6.07
Device infusion issue	1807	6	11.58	5.2	11.58	5.2	11.61	5.21	11.63	5.21
Groin abscess	909	3	11.56	3.75	11.54	3.73	11.54	3.72	11.55	3.72
Angular cheilitis	613	2	11.5	2.91	11.46	2.89	11.41	2.85	11.41	2.85
Metabolic acidosis	19291	62	11.22	8.75	11.39	8.85	11.24	8.77	11.4	8.87
Injection site paraesthesia	930	3	11.3	3.66	11.28	3.65	11.28	3.63	11.29	3.63
Protein urine	625	2	11.28	2.86	11.24	2.84	11.19	2.79	11.19	2.79
Bile duct stone	2179	7	11.2	5.34	11.21	5.33	11.23	5.35	11.25	5.35
Necrotising fasciitis	2182	7	11.19	5.33	11.19	5.33	11.22	5.34	11.24	5.35
Beta haemolytic streptococcal infection	637	2	11.07	2.8	11.03	2.79	10.98	2.74	10.98	2.74
Inflammatory marker increased	3823	12	10.95	6.21	10.97	6.22	10.98	6.23	11.01	6.24
Embolic stroke	2546	8	10.96	5.48	10.97	5.47	10.99	5.49	11.01	5.49
Burns third degree	648	2	10.88	2.76	10.84	2.74	10.79	2.69	10.8	2.69
Fanconi syndrome	977	3	10.76	3.49	10.73	3.47	10.74	3.46	10.74	3.46
Oropharyngeal candidiasis	658	2	10.72	2.72	10.68	2.7	10.63	2.65	10.63	2.65
Ureterolithiasis	986	3	10.66	3.45	10.64	3.44	10.64	3.43	10.65	3.43
Metabolic disorder	3291	10	10.6	5.7	10.61	5.7	10.62	5.72	10.65	5.72
Pyelonephritis	6292	19	10.53	6.71	10.57	6.73	10.56	6.74	10.6	6.75
Dyslipidaemia	3360	10	10.38	5.58	10.39	5.58	10.41	5.6	10.43	5.6
Angina pectoris	18052	53	10.25	7.83	10.38	7.91	10.27	7.85	10.39	7.92
Thyrotoxic crisis	678	2	10.4	2.64	10.36	2.62	10.31	2.58	10.32	2.57
Chronic gastritis	2043	6	10.25	4.6	10.25	4.6	10.27	4.61	10.28	4.61
Retinal haemorrhage	4111	12	10.18	5.78	10.2	5.78	10.21	5.8	10.23	5.8
Cardiac ventricular thrombosis	690	2	10.22	2.59	10.18	2.57	10.13	2.53	10.14	2.53
Cardiac death	691	2	10.2	2.59	10.17	2.57	10.12	2.53	10.12	2.53
Nephrotic syndrome	4171	12	10.03	5.69	10.05	5.7	10.06	5.71	10.09	5.72
Bile duct cancer	702	2	10.04	2.55	10.01	2.53	9.96	2.49	9.97	2.49
Hypernatraemia	3157	9	9.94	5.17	9.95	5.17	9.97	5.19	9.99	5.19
Rectal cancer	2122	6	9.86	4.43	9.86	4.43	9.89	4.44	9.9	4.44
Vitreous haemorrhage	1774	5	9.84	4.1	9.83	4.09	9.85	4.1	9.87	4.1
Pemphigoid	5038	14	9.69	5.73	9.72	5.74	9.72	5.76	9.75	5.76
Ear disorder	3610	10	9.66	5.19	9.67	5.19	9.69	5.21	9.71	5.21
Lymphangiosis carcinomatosa	727	2	9.7	2.46	9.66	2.44	9.62	2.4	9.62	2.4
Cleft lip and palate	730	2	9.66	2.45	9.62	2.43	9.58	2.39	9.58	2.39
Localised infection	19446	52	9.34	7.11	9.45	7.18	9.35	7.13	9.46	7.19
Haemoglobin increased	2959	8	9.43	4.71	9.44	4.71	9.45	4.73	9.47	4.73
Odynophagia	3704	10	9.41	5.06	9.43	5.06	9.44	5.08	9.46	5.08
Lumbar spinal stenosis	1879	5	9.29	3.87	9.28	3.86	9.3	3.87	9.31	3.87
Anogenital warts	757	2	9.32	2.36	9.28	2.34	9.24	2.31	9.24	2.31
Systemic mycosis	759	2	9.29	2.36	9.26	2.34	9.21	2.3	9.22	2.3
Tinea infection	760	2	9.28	2.35	9.24	2.34	9.2	2.3	9.21	2.3
Hypoglycaemia	28847	75	9.08	7.24	9.24	7.35	9.09	7.26	9.25	7.36
Ischaemic cerebral infarction	768	2	9.18	2.33	9.15	2.31	9.11	2.27	9.11	2.27
Polycythaemia	1157	3	9.08	2.94	9.06	2.93	9.07	2.92	9.07	2.92
Bladder transitional cell carcinoma	1174	3	8.95	2.9	8.93	2.89	8.93	2.88	8.94	2.88
Pupillary reflex impaired	787	2	8.96	2.27	8.93	2.26	8.89	2.22	8.89	2.22
Drug-induced liver injury	21029	53	8.8	6.72	8.91	6.79	8.81	6.74	8.92	6.8
Glycosylated haemoglobin increased	17223	43	8.72	6.46	8.8	6.51	8.73	6.48	8.81	6.52
Jaundice cholestatic	1992	5	8.76	3.65	8.76	3.64	8.78	3.65	8.79	3.65
Stenotrophomonas infection	803	2	8.78	2.23	8.75	2.21	8.71	2.18	8.71	2.17
Psychogenic seizure	805	2	8.76	2.22	8.73	2.21	8.69	2.17	8.69	2.17
Suspected suicide	2010	5	8.68	3.62	8.68	3.61	8.7	3.62	8.71	3.62
Nodule	10123	25	8.62	5.82	8.66	5.84	8.63	5.84	8.68	5.86
Sinus arrest	819	2	8.61	2.18	8.58	2.17	8.54	2.13	8.54	2.13
Facial paralysis	7805	19	8.49	5.41	8.52	5.43	8.51	5.43	8.55	5.44
Bacterial test positive	2063	5	8.46	3.52	8.46	3.52	8.47	3.53	8.48	3.53
Transaminases increased	15401	37	8.39	6.07	8.45	6.11	8.4	6.09	8.47	6.13
Blood pressure systolic decreased	3305	8	8.44	4.22	8.45	4.22	8.46	4.23	8.48	4.23
Gangrene	4143	10	8.42	4.53	8.43	4.53	8.44	4.54	8.46	4.54
Pneumonia influenzal	837	2	8.43	2.14	8.39	2.12	8.35	2.09	8.36	2.09
Gallbladder cancer	1262	3	8.33	2.7	8.31	2.69	8.31	2.68	8.32	2.68
Occult blood positive	1267	3	8.3	2.69	8.28	2.68	8.28	2.67	8.28	2.67
Inhibitory drug interaction	1272	3	8.26	2.68	8.24	2.67	8.25	2.66	8.25	2.66
Intestinal ischaemia	3388	8	8.23	4.12	8.24	4.11	8.26	4.13	8.27	4.13
Acute myocardial infarction	17985	42	8.15	6.02	8.23	6.07	8.17	6.04	8.24	6.08
Injection site abscess	1319	3	7.97	2.58	7.95	2.57	7.95	2.56	7.96	2.56
Cortisol decreased	886	2	7.96	2.02	7.93	2	7.89	1.97	7.9	1.97
Joint effusion	5372	12	7.79	4.42	7.8	4.42	7.81	4.44	7.83	4.44
Hypertriglyceridaemia	3600	8	7.75	3.87	7.76	3.87	7.77	3.89	7.78	3.89
Gastrooesophageal reflux disease	55191	119	7.53	6.29	7.74	6.44	7.54	6.32	7.74	6.45
Synovitis	17766	39	7.66	5.6	7.73	5.63	7.68	5.61	7.74	5.65
Haematocrit increased	1811	4	7.72	2.9	7.71	2.9	7.72	2.9	7.73	2.9
Diabetes mellitus	48736	105	7.53	6.21	7.7	6.35	7.53	6.24	7.71	6.35
Gastroenteritis	10927	24	7.66	5.13	7.7	5.15	7.68	5.15	7.72	5.17
Effusion	928	2	7.6	1.93	7.57	1.91	7.54	1.88	7.54	1.88
Retinopathy	2311	5	7.55	3.15	7.55	3.14	7.56	3.15	7.57	3.15
Compression fracture	2810	6	7.45	3.35	7.45	3.34	7.47	3.35	7.48	3.35
Enterocolitis	4240	9	7.4	3.85	7.41	3.85	7.42	3.86	7.44	3.86
Angina unstable	3789	8	7.36	3.68	7.37	3.68	7.38	3.69	7.4	3.69
Multi-organ disorder	954	2	7.39	1.87	7.36	1.86	7.33	1.83	7.33	1.83
Anti-neutrophil cytoplasmic antibody positive vasculitis	1427	3	7.37	2.39	7.35	2.38	7.35	2.37	7.36	2.37
Non-alcoholic steatohepatitis	988	2	7.14	1.81	7.11	1.8	7.08	1.77	7.08	1.77
Colon cancer	10527	21	6.96	4.53	6.99	4.55	6.98	4.55	7.01	4.56
Asthma	79694	154	6.75	5.76	6.99	5.95	6.76	5.79	6.99	5.95
Dementia Alzheimer's type	6008	12	6.97	3.95	6.98	3.96	6.98	3.97	7	3.97
Hepatocellular injury	12577	25	6.94	4.68	6.97	4.7	6.95	4.7	6.99	4.71
Psoriatic arthropathy	27526	54	6.85	5.24	6.93	5.3	6.86	5.26	6.94	5.3
Meniere's disease	1017	2	6.93	1.76	6.91	1.75	6.88	1.72	6.88	1.72
Systemic candida	1523	3	6.9	2.24	6.89	2.23	6.89	2.22	6.89	2.22
Impetigo	1021	2	6.91	1.75	6.88	1.74	6.85	1.71	6.85	1.71
Sleep disorder due to a general medical condition	9265	18	6.78	4.27	6.8	4.28	6.79	4.28	6.82	4.29
Hypoglycaemic unconsciousness	1038	2	6.79	1.72	6.77	1.71	6.74	1.68	6.74	1.68
Injection site oedema	1047	2	6.74	1.71	6.71	1.7	6.68	1.67	6.68	1.67
Toxic epidermal necrolysis	8453	16	6.6	4.04	6.62	4.05	6.62	4.06	6.64	4.06
Pituitary tumour benign	1062	2	6.64	1.68	6.62	1.67	6.58	1.65	6.59	1.64
Acute coronary syndrome	5332	10	6.54	3.52	6.55	3.52	6.56	3.53	6.57	3.53
Myocardial ischaemia	6524	12	6.41	3.64	6.43	3.64	6.43	3.65	6.45	3.66
Cachexia	3268	6	6.41	2.88	6.4	2.87	6.42	2.88	6.43	2.88
Pseudomonal sepsis	1098	2	6.42	1.63	6.4	1.62	6.37	1.59	6.37	1.59
Bacteraemia	7732	14	6.31	3.74	6.33	3.74	6.33	3.75	6.35	3.76
Cardiac failure acute	4419	8	6.31	3.16	6.32	3.16	6.33	3.17	6.34	3.17
Liver disorder	28494	51	6.25	4.75	6.32	4.79	6.26	4.76	6.33	4.8
Protein urine present	3873	7	6.3	3.01	6.31	3	6.32	3.01	6.33	3.01
Polyp	5587	10	6.24	3.36	6.25	3.36	6.26	3.37	6.27	3.37
C-reactive protein increased	27681	49	6.18	4.67	6.24	4.71	6.19	4.68	6.25	4.72
Cystitis	25502	45	6.16	4.6	6.22	4.63	6.17	4.61	6.23	4.64
Gastrointestinal necrosis	1696	3	6.2	2.01	6.18	2	6.18	1.99	6.19	1.99
Astigmatism	1139	2	6.19	1.57	6.17	1.56	6.14	1.53	6.14	1.53
Tinea pedis	1140	2	6.19	1.57	6.16	1.56	6.13	1.53	6.14	1.53
Electrocardiogram ST segment depression	1141	2	6.18	1.57	6.16	1.56	6.13	1.53	6.13	1.53
Thirst	11977	21	6.12	3.99	6.14	4	6.13	4	6.16	4.01
Biliary colic	1708	3	6.15	2	6.14	1.99	6.14	1.98	6.15	1.98
Kidney infection	15476	27	6.09	4.17	6.12	4.19	6.1	4.19	6.14	4.2
Vaginal infection	3424	6	6.11	2.75	6.11	2.74	6.13	2.75	6.13	2.75
Respiratory rate increased	6305	11	6.08	3.37	6.09	3.37	6.1	3.38	6.11	3.38
Nephropathy toxic	6325	11	6.06	3.36	6.07	3.36	6.08	3.37	6.1	3.37
Anticoagulation drug level above therapeutic	1165	2	6.05	1.54	6.03	1.52	6	1.5	6.01	1.5
Contrast media allergy	1176	2	6	1.52	5.97	1.51	5.95	1.49	5.95	1.49
Helicobacter infection	6437	11	5.96	3.3	5.97	3.3	5.98	3.31	5.99	3.31
Metastatic renal cell carcinoma	1181	2	5.97	1.51	5.95	1.5	5.92	1.48	5.92	1.48
Hyperventilation	3544	6	5.91	2.65	5.91	2.65	5.92	2.66	5.93	2.66
Drug level above therapeutic	3564	6	5.87	2.64	5.87	2.64	5.89	2.64	5.89	2.64
Anxiety disorder	2397	4	5.83	2.19	5.82	2.19	5.83	2.19	5.84	2.19
Diplegia	1207	2	5.84	1.48	5.82	1.47	5.79	1.45	5.8	1.45
Thrombosis in device	1804	3	5.83	1.89	5.81	1.88	5.81	1.87	5.82	1.87
Pancreatitis acute	12659	21	5.79	3.77	5.81	3.78	5.8	3.78	5.83	3.79
Plantar fasciitis	2417	4	5.78	2.18	5.78	2.17	5.79	2.17	5.79	2.17
Oral candidiasis	8542	14	5.72	3.38	5.73	3.39	5.73	3.4	5.75	3.4
Tongue neoplasm malignant stage unspecified	1229	2	5.74	1.46	5.72	1.45	5.69	1.42	5.69	1.42
Idiopathic pulmonary fibrosis	3056	5	5.71	2.38	5.71	2.38	5.72	2.38	5.73	2.38
Inguinal hernia	4902	8	5.69	2.85	5.69	2.84	5.71	2.85	5.72	2.85
Large intestine polyp	6862	11	5.59	3.09	5.6	3.1	5.6	3.11	5.62	3.11
Vertigo positional	1256	2	5.62	1.42	5.59	1.41	5.57	1.39	5.57	1.39
Blood count abnormal	19046	30	5.5	3.84	5.53	3.86	5.51	3.85	5.54	3.87
Peripheral vascular disorder	3164	5	5.52	2.3	5.51	2.29	5.53	2.3	5.53	2.3
Physical deconditioning	1298	2	5.43	1.38	5.41	1.37	5.39	1.35	5.39	1.35
Hepatic function abnormal	23685	36	5.31	3.83	5.34	3.85	5.31	3.84	5.35	3.86
Cerebrovascular disorder	1322	2	5.33	1.35	5.31	1.34	5.29	1.32	5.29	1.32
Staring	1322	2	5.33	1.35	5.31	1.34	5.29	1.32	5.29	1.32
Red blood cell sedimentation rate increased	8578	13	5.29	3.07	5.3	3.07	5.3	3.08	5.31	3.08
Nocturia	8605	13	5.27	3.06	5.28	3.06	5.28	3.07	5.3	3.07
Fibromyalgia	17944	27	5.25	3.6	5.28	3.61	5.26	3.61	5.29	3.62
Rhabdomyolysis	21639	32	5.16	3.65	5.19	3.67	5.17	3.66	5.2	3.67
Neuroendocrine tumour	1365	2	5.17	1.31	5.15	1.3	5.12	1.28	5.13	1.28
Lung abscess	1386	2	5.09	1.29	5.07	1.28	5.05	1.26	5.05	1.26
Pancreatitis chronic	1396	2	5.05	1.28	5.03	1.27	5.01	1.25	5.01	1.25
Basedow's disease	2093	3	5.02	1.63	5.01	1.62	5.01	1.62	5.01	1.62
Stevens-Johnson syndrome	10500	15	4.98	3	4.99	3.01	4.99	3.01	5.01	3.02
Vulvovaginal mycotic infection	2820	4	4.96	1.87	4.95	1.86	4.96	1.86	4.96	1.86
Limb mass	2168	3	4.85	1.57	4.84	1.57	4.84	1.56	4.84	1.56
Osteomyelitis	12318	17	4.81	2.99	4.83	3	4.83	3	4.84	3.01
Vitamin B12 decreased	2180	3	4.82	1.56	4.81	1.56	4.81	1.55	4.81	1.55
Hyperbilirubinaemia	6593	9	4.76	2.48	4.76	2.48	4.77	2.48	4.78	2.48
Atrioventricular block complete	3758	5	4.64	1.94	4.64	1.93	4.65	1.94	4.66	1.94
Glomerular filtration rate decreased	8276	11	4.64	2.57	4.64	2.57	4.65	2.57	4.66	2.58
Venous thrombosis limb	1518	2	4.65	1.18	4.63	1.17	4.61	1.15	4.61	1.15
Therapeutic product effect decreased	35180	46	4.57	3.42	4.61	3.44	4.57	3.43	4.61	3.45
Blood pressure fluctuation	29015	38	4.57	3.33	4.61	3.34	4.58	3.34	4.61	3.35
Anal abscess	4551	6	4.6	2.07	4.6	2.06	4.61	2.07	4.62	2.07
Iron deficiency anaemia	6848	9	4.58	2.38	4.59	2.38	4.6	2.39	4.6	2.39
Oesophageal varices haemorrhage	1538	2	4.59	1.16	4.57	1.16	4.55	1.14	4.55	1.14
Blood triglycerides increased	9183	12	4.56	2.59	4.56	2.59	4.57	2.6	4.58	2.6
Food poisoning	3873	5	4.51	1.88	4.5	1.87	4.51	1.88	4.52	1.88
Benign prostatic hyperplasia	3875	5	4.5	1.88	4.5	1.87	4.51	1.88	4.52	1.88
Hyperuricaemia	3136	4	4.46	1.68	4.45	1.67	4.46	1.67	4.46	1.67
Myocarditis	7062	9	4.44	2.31	4.45	2.31	4.46	2.32	4.46	2.32
Skin ulcer	19006	24	4.41	2.95	4.43	2.96	4.42	2.96	4.44	2.97
Ileus paralytic	2386	3	4.41	1.43	4.4	1.42	4.4	1.42	4.4	1.42
Cholecystitis	7149	9	4.39	2.28	4.39	2.28	4.4	2.29	4.41	2.29
Tenderness	7949	10	4.39	2.36	4.39	2.36	4.4	2.37	4.41	2.37
Brain death	1616	2	4.36	1.11	4.35	1.1	4.33	1.08	4.33	1.08
Acute kidney injury	146317	175	4.18	3.6	4.33	3.72	4.18	3.62	4.33	3.72
Orthostatic hypotension	11322	14	4.31	2.55	4.32	2.56	4.32	2.56	4.34	2.56
Synovial cyst	4054	5	4.31	1.79	4.3	1.79	4.31	1.79	4.32	1.79
Pyoderma gangrenosum	2442	3	4.3	1.4	4.29	1.39	4.3	1.39	4.3	1.38
Cardiac failure chronic	3251	4	4.3	1.62	4.29	1.61	4.3	1.61	4.31	1.61
Sinus node dysfunction	1644	2	4.29	1.09	4.27	1.08	4.25	1.06	4.26	1.06
Renal haemorrhage	1660	2	4.25	1.08	4.23	1.07	4.21	1.05	4.21	1.05
Pollakiuria	29081	35	4.2	3.02	4.23	3.03	4.21	3.03	4.24	3.04
Anal fistula	4126	5	4.23	1.76	4.23	1.76	4.24	1.76	4.24	1.76
Upper respiratory tract infection	35166	42	4.17	3.08	4.2	3.1	4.18	3.09	4.21	3.11
Adenocarcinoma of colon	1673	2	4.22	1.07	4.2	1.06	4.18	1.04	4.18	1.04
Weight fluctuation	9226	11	4.16	2.3	4.16	2.3	4.17	2.31	4.18	2.31
Long QT syndrome	1691	2	4.17	1.06	4.16	1.05	4.14	1.03	4.14	1.03
Nephrogenic anaemia	5878	7	4.15	1.98	4.15	1.98	4.16	1.99	4.17	1.99
Hypothyroidism	21256	25	4.1	2.77	4.12	2.78	4.11	2.78	4.13	2.79
Flank pain	6772	8	4.12	2.06	4.12	2.06	4.13	2.07	4.14	2.07
Oesophageal candidiasis	2563	3	4.1	1.33	4.09	1.32	4.09	1.32	4.1	1.32
Exposure to SARS-CoV-2	1729	2	4.08	1.04	4.06	1.03	4.04	1.01	4.05	1.01
Muscle disorder	5194	6	4.03	1.81	4.03	1.81	4.04	1.81	4.04	1.81
Spinal fusion surgery	2605	3	4.04	1.31	4.03	1.3	4.03	1.3	4.03	1.3
Lung neoplasm	1746	2	4.04	1.03	4.02	1.02	4.01	1	4.01	1
Renal impairment	60114	68	3.95	3.11	4	3.15	3.96	3.12	4.01	3.15
Creatinine renal clearance decreased	2632	3	3.99	1.3	3.98	1.29	3.99	1.29	3.99	1.28
Drug eruption	10566	12	3.96	2.25	3.97	2.25	3.97	2.26	3.98	2.26
Cellulitis	37417	42	3.92	2.9	3.95	2.91	3.92	2.9	3.96	2.92
Dehydration	85875	94	3.82	3.12	3.89	3.17	3.83	3.13	3.9	3.18
Sudden death	5383	6	3.89	1.75	3.89	1.75	3.9	1.75	3.9	1.75
Gastric ulcer	12783	14	3.82	2.26	3.83	2.26	3.83	2.27	3.84	2.27
Blood creatine phosphokinase increased	14913	16	3.74	2.29	3.75	2.29	3.75	2.3	3.76	2.3
Multiple allergies	5595	6	3.74	1.68	3.74	1.68	3.75	1.68	3.75	1.68
Blood urea increased	8442	9	3.72	1.93	3.72	1.93	3.73	1.94	3.73	1.94
Lipase increased	4693	5	3.72	1.55	3.72	1.55	3.73	1.55	3.73	1.55
Wheezing	44800	47	3.66	2.75	3.69	2.77	3.67	2.76	3.7	2.78
Hypophagia	17224	18	3.65	2.3	3.66	2.3	3.65	2.3	3.67	2.31
Drug level increased	10563	11	3.63	2.01	3.64	2.01	3.64	2.02	3.65	2.02
Toxic skin eruption	5760	6	3.63	1.63	3.63	1.63	3.64	1.64	3.65	1.64
Cardiac failure	52891	54	3.56	2.73	3.6	2.75	3.57	2.74	3.61	2.76
Lower respiratory tract infection	37951	38	3.5	2.54	3.52	2.56	3.5	2.55	3.53	2.56
Diabetic neuropathy	2983	3	3.52	1.14	3.52	1.14	3.52	1.13	3.52	1.13
Disseminated intravascular coagulation	8016	8	3.48	1.74	3.48	1.74	3.49	1.75	3.49	1.75
Gastritis erosive	3031	3	3.47	1.13	3.46	1.12	3.46	1.12	3.46	1.12
Retinal detachment	6071	6	3.45	1.55	3.45	1.55	3.46	1.55	3.46	1.55
Fluid intake reduced	3070	3	3.42	1.11	3.42	1.11	3.42	1.1	3.42	1.1
Haemodialysis	3078	3	3.42	1.11	3.41	1.1	3.41	1.1	3.41	1.1
Hypovolaemic shock	3088	3	3.4	1.1	3.4	1.1	3.4	1.1	3.4	1.1
Carpal tunnel syndrome	10288	10	3.39	1.82	3.39	1.82	3.4	1.83	3.4	1.83
Bladder disorder	7319	7	3.34	1.59	3.34	1.59	3.34	1.59	3.35	1.59
Oxygen saturation decreased	40259	38	3.29	2.4	3.32	2.41	3.3	2.4	3.32	2.41
Atrial fibrillation	65381	61	3.26	2.53	3.29	2.56	3.26	2.54	3.3	2.56
Angiopathy	3221	3	3.26	1.06	3.26	1.05	3.26	1.05	3.26	1.05
Duodenal ulcer	4325	4	3.23	1.22	3.23	1.21	3.23	1.21	3.24	1.21
Metastases to lymph nodes	4331	4	3.23	1.21	3.22	1.21	3.23	1.21	3.23	1.21
Necrosis	3291	3	3.19	1.04	3.19	1.03	3.19	1.03	3.19	1.03
Gastric cancer	24329	22	3.15	2.08	3.17	2.08	3.16	2.08	3.17	2.09
Neuroleptic malignant syndrome	6617	6	3.16	1.42	3.16	1.42	3.17	1.42	3.17	1.42
Ovarian cancer	6646	6	3.15	1.42	3.15	1.41	3.16	1.42	3.16	1.42
Hyperkalaemia	21458	19	3.09	1.97	3.1	1.97	3.1	1.98	3.11	1.98
Arthropathy	46559	41	3.07	2.26	3.1	2.27	3.08	2.27	3.1	2.28
Cholestasis	11406	10	3.06	1.64	3.06	1.64	3.07	1.65	3.07	1.65
Uterine leiomyoma	4600	4	3.04	1.14	3.03	1.14	3.04	1.14	3.04	1.14
Nasal congestion	46628	40	2.99	2.2	3.01	2.21	3	2.2	3.02	2.21
Bone disorder	11601	10	3.01	1.62	3.01	1.62	3.01	1.62	3.02	1.62
Rheumatoid arthritis	94896	80	2.94	2.36	2.98	2.39	2.95	2.37	2.99	2.39
Urinary tract infection	126729	105	2.89	2.39	2.95	2.43	2.9	2.4	2.95	2.43
Dyspepsia	64207	53	2.88	2.2	2.91	2.22	2.89	2.21	2.91	2.22
Pallor	18113	15	2.89	1.74	2.89	1.74	2.9	1.75	2.9	1.75
Drug interaction	99092	81	2.86	2.3	2.89	2.32	2.86	2.3	2.9	2.32
Electrolyte imbalance	7252	6	2.89	1.3	2.89	1.3	2.89	1.3	2.9	1.3
Obesity	10961	9	2.86	1.49	2.86	1.49	2.87	1.49	2.88	1.49
Therapeutic product effect incomplete	58983	48	2.84	2.14	2.86	2.15	2.85	2.15	2.87	2.16
Eructation	9930	8	2.81	1.41	2.81	1.4	2.82	1.41	2.82	1.41
Cerebral haemorrhage	25012	20	2.79	1.8	2.8	1.8	2.8	1.81	2.81	1.81
Blood glucose abnormal	13734	11	2.79	1.55	2.8	1.55	2.8	1.55	2.81	1.55
Heart rate increased	68048	53	2.72	2.08	2.74	2.09	2.72	2.08	2.75	2.09
Urinary retention	21701	17	2.73	1.7	2.74	1.7	2.74	1.7	2.75	1.71
Hepatocellular carcinoma	6388	5	2.73	1.14	2.73	1.14	2.74	1.14	2.74	1.14
Fracture	17972	14	2.72	1.61	2.72	1.61	2.72	1.61	2.73	1.61
Nephropathy	9018	7	2.71	1.29	2.71	1.29	2.71	1.29	2.72	1.29
Urosepsis	6520	5	2.68	1.12	2.67	1.11	2.68	1.12	2.68	1.12
Cardiovascular disorder	10621	8	2.63	1.31	2.63	1.31	2.63	1.32	2.64	1.32
Melaena	14714	11	2.61	1.44	2.61	1.44	2.61	1.45	2.62	1.45
Hepatitis	14819	11	2.59	1.43	2.59	1.43	2.6	1.44	2.6	1.44
Cardiogenic shock	8129	6	2.58	1.16	2.57	1.16	2.58	1.16	2.58	1.16
Musculoskeletal stiffness	69743	51	2.55	1.94	2.57	1.95	2.56	1.95	2.58	1.95
Pneumothorax	11060	8	2.52	1.26	2.52	1.26	2.53	1.27	2.53	1.27
Blood glucose increased	121007	86	2.48	2.01	2.52	2.03	2.48	2.02	2.52	2.03
Skin disorder	23988	17	2.47	1.54	2.48	1.54	2.48	1.54	2.48	1.54
Hypokalaemia	29795	21	2.46	1.6	2.47	1.61	2.46	1.61	2.47	1.61
Muscle tightness	11343	8	2.46	1.23	2.46	1.23	2.47	1.23	2.47	1.23
Cataract	43032	30	2.43	1.7	2.44	1.71	2.44	1.71	2.45	1.71
Rhinorrhoea	51728	36	2.43	1.75	2.44	1.76	2.43	1.76	2.45	1.76
Neuralgia	18727	13	2.42	1.41	2.42	1.41	2.43	1.41	2.43	1.41
Sinus congestion	10200	7	2.39	1.14	2.39	1.14	2.4	1.14	2.4	1.14
Ligament sprain	8749	6	2.39	1.08	2.39	1.07	2.4	1.08	2.4	1.08
Fungal infection	23883	16	2.34	1.43	2.34	1.43	2.34	1.44	2.35	1.44
Pneumonia aspiration	16491	11	2.33	1.29	2.33	1.29	2.33	1.29	2.34	1.29
Alanine aminotransferase increased	36245	24	2.31	1.55	2.32	1.55	2.32	1.55	2.32	1.56
Septic shock	27398	18	2.29	1.44	2.3	1.44	2.3	1.45	2.3	1.45
Blood potassium increased	10664	7	2.29	1.09	2.29	1.09	2.3	1.09	2.3	1.09
Hypertension	145120	92	2.21	1.81	2.24	1.82	2.22	1.81	2.25	1.83
Joint swelling	95485	60	2.19	1.7	2.21	1.71	2.2	1.71	2.22	1.72
Eczema	22628	14	2.16	1.28	2.16	1.28	2.16	1.28	2.17	1.28
Tubulointerstitial nephritis	16162	10	2.16	1.16	2.16	1.16	2.16	1.16	2.17	1.16
Skin lesion	19563	12	2.14	1.21	2.14	1.21	2.14	1.22	2.15	1.22
Hypotension	134099	80	2.08	1.67	2.11	1.69	2.09	1.68	2.11	1.69
Road traffic accident	26741	16	2.09	1.28	2.09	1.28	2.09	1.28	2.1	1.28
Blister	37157	22	2.07	1.36	2.07	1.36	2.07	1.36	2.08	1.37
Hypoacusis	35550	21	2.06	1.34	2.07	1.34	2.07	1.35	2.07	1.35
Body temperature decreased	13533	8	2.06	1.03	2.06	1.03	2.07	1.03	2.07	1.03
Intentional product use issue	81796	48	2.05	1.54	2.06	1.55	2.05	1.55	2.06	1.55
Treatment noncompliance	32420	19	2.04	1.3	2.05	1.3	2.05	1.31	2.05	1.31
Gastritis	17084	10	2.04	1.1	2.04	1.1	2.05	1.1	2.05	1.1
Interstitial lung disease	32677	19	2.03	1.29	2.03	1.29	2.03	1.3	2.04	1.3
Weight decreased	209650	120	2	1.67	2.03	1.69	2	1.68	2.03	1.69
Loss of personal independence in daily activities	43220	25	2.02	1.36	2.02	1.37	2.02	1.37	2.03	1.37
Tooth disorder	17282	10	2.02	1.09	2.02	1.08	2.02	1.09	2.03	1.09
Blood pressure systolic increased	22636	13	2	1.16	2	1.16	2.01	1.17	2.01	1.17
Pancreatitis	28163	16	1.98	1.21	1.98	1.21	1.99	1.22	1.99	1.22
Treatment failure	65902	37	1.96	1.42	1.97	1.42	1.96	1.42	1.97	1.43
Urinary incontinence	19575	11	1.96	1.09	1.96	1.08	1.96	1.09	1.97	1.09
Pancreatic carcinoma	25597	14	1.91	1.13	1.91	1.13	1.91	1.13	1.92	1.13
Medication error	25694	14	1.9	1.13	1.9	1.13	1.91	1.13	1.91	1.13
Bronchitis	61301	33	1.88	1.34	1.89	1.34	1.88	1.34	1.89	1.34
Herpes zoster	45758	24	1.83	1.23	1.83	1.23	1.83	1.23	1.84	1.23
Respiratory failure	44568	23	1.8	1.2	1.8	1.2	1.8	1.2	1.81	1.2
Drug intolerance	79772	41	1.79	1.32	1.8	1.32	1.8	1.33	1.81	1.33
Myocardial infarction	106793	54	1.77	1.35	1.78	1.36	1.77	1.36	1.78	1.36
Sepsis	75086	38	1.77	1.29	1.77	1.29	1.77	1.29	1.78	1.29
Abdominal discomfort	127616	63	1.72	1.35	1.74	1.35	1.73	1.35	1.74	1.35
Infection	103471	51	1.72	1.31	1.73	1.31	1.72	1.31	1.73	1.31
Chronic obstructive pulmonary disease	36070	17	1.64	1.02	1.65	1.02	1.65	1.03	1.65	1.03
Amnesia	41389	19	1.6	1.02	1.6	1.02	1.61	1.02	1.61	1.02
Cardiac failure congestive	51910	23	1.55	1.03	1.55	1.03	1.55	1.03	1.55	1.03
Gastrointestinal disorder	54851	24	1.53	1.02	1.53	1.02	1.53	1.03	1.53	1.03
Gastrointestinal haemorrhage	76037	33	1.51	1.08	1.52	1.08	1.52	1.08	1.52	1.08
Vomiting	299675	126	1.47	1.23	1.48	1.24	1.47	1.24	1.49	1.24
Contusion	71311	30	1.47	1.03	1.47	1.03	1.47	1.03	1.47	1.03
Arthralgia	303655	122	1.4	1.18	1.42	1.18	1.4	1.18	1.42	1.18
Blood pressure increased	120837	47	1.36	1.02	1.36	1.02	1.36	1.02	1.36	1.02
Empagliflozin (ni = 36966)
Malignant mediastinal neoplasm	36	86	879.37	596.58	881.35	597.84	886.55	600.89	888.62	602.12
Cardiothoracic ratio	1	2	560.11	63.95	558.25	63.66	742.23	67.3	742.27	67.31
Ventricular internal diameter	1	2	560.11	63.95	558.25	63.66	742.23	67.3	742.27	67.31
Coronavirus test	2	3	480.33	87.41	479.29	87.15	556.67	93.02	556.72	93.02
Cystinuria	2	3	480.33	87.41	479.29	87.15	556.67	93.02	556.72	93.02
Euglycaemic diabetic ketoacidosis	1127	1252	412.17	380.3	426.58	393.33	412.28	380.64	426.69	393.44
Decreased ventricular preload	9	10	398.6	163.32	398.44	163.22	412.35	167.57	412.46	167.59
Troponin I abnormal	3	3	336.69	71.13	335.98	70.92	371.11	74.91	371.14	74.91
Fournier's gangrene	1010	734	269.61	245.16	275.05	249.97	269.7	245.38	275.14	250.05
Embolic cerebellar infarction	8	6	268.14	93.94	267.89	93.82	278.34	96.58	278.38	96.59
Venous pressure jugular	8	6	268.14	93.94	267.89	93.82	278.34	96.58	278.38	96.59
Polyglandular autoimmune syndrome type I	4	3	259.07	59.73	258.53	59.55	278.34	62.3	278.36	62.3
Pyelonephritis fungal	31	21	248.86	143.16	248.93	143.17	251.4	144.49	251.54	144.54
Urine ketone body	84	54	237.65	168.86	237.96	169.06	238.57	169.52	238.92	169.71
Glucose urine absent	3	2	225.82	39.58	225.11	39.39	247.41	41.34	247.42	41.34
Vascular cognitive impairment	14	7	181.65	73.6	181.51	73.52	185.56	74.9	185.59	74.9
Hyperglycaemic crisis	4	2	173.76	32.91	173.21	32.75	185.56	33.99	185.57	33.99
Penile rash	34	15	162.19	88.42	162.19	88.4	163.73	89.19	163.79	89.21
Blood ketone body increased	375	161	159.17	132.33	159.85	132.86	159.33	132.5	160.02	133
Blood pH abnormal	23	10	159.21	75.9	159.14	75.85	161.35	76.8	161.4	76.81
Alcoholic ketoacidosis	7	3	153.03	40.13	152.72	40.01	159.05	41.13	159.06	41.13
Perineal swelling	7	3	153.03	40.13	152.72	40.01	159.05	41.13	159.06	41.13
Lumbosacral radiculoplexus neuropathy	17	7	150.16	62.45	150.05	62.39	152.81	63.38	152.84	63.38
Emphysematous pyelonephritis	100	39	144.22	99.62	144.35	99.69	144.73	99.99	144.89	100.06
Ketoacidosis	3475	1274	136.04	127.58	140.86	131.99	136.06	127.7	140.88	132.01
Fungal balanitis	5	2	141.17	28.12	140.73	27.98	148.45	28.8	148.45	28.8
Neurologic somatic symptom disorder	5	2	141.17	28.12	140.73	27.98	148.45	28.8	148.45	28.8
Urinary tract candidiasis	74	24	119.79	75.6	119.83	75.62	120.36	75.96	120.44	75.99
Fibrous cortical defect	6	2	118.87	24.54	118.49	24.41	123.7	24.97	123.71	24.97
Prosthetic valve endocarditis	6	2	118.87	24.54	118.49	24.41	123.7	24.97	123.71	24.97
Chronic coronary syndrome	22	7	116.5	49.87	116.41	49.81	118.08	50.45	118.1	50.45
Acetonaemia	106	32	111.64	75.19	111.71	75.23	112.03	75.46	112.13	75.51
Perinephric abscess	91	27	109.67	71.38	109.72	71.4	110.11	71.67	110.19	71.71
Genital discolouration	20	6	109.73	44.18	109.63	44.12	111.33	44.71	111.35	44.72
Perineal necrosis	34	10	108.14	53.48	108.1	53.44	109.15	53.93	109.18	53.94
Ketonuria	404	115	105.52	85.78	105.84	86.02	105.64	85.9	105.97	86.12
Balanitis candida	82	23	103.63	65.27	103.67	65.28	104.09	65.56	104.16	65.58
Insulin C-peptide decreased	50	14	103.22	57.09	103.21	57.07	103.91	57.45	103.95	57.47
Tricuspid valve calcification	7	2	102.64	21.75	102.32	21.64	106.03	22.03	106.04	22.03
Blood ketone body	179	46	95.15	68.82	95.25	68.88	95.37	68.99	95.49	69.05
Genital infection male	39	10	94.38	47.15	94.34	47.12	95.16	47.51	95.18	47.51
Ketosis	444	110	91.84	74.54	92.11	74.74	91.94	74.64	92.21	74.82
Diabetic dyslipidaemia	8	2	90.31	19.53	90.02	19.44	92.78	19.7	92.78	19.7
Therapeutic drug monitoring analysis incorrectly performed	67	16	88.16	51.11	88.16	51.1	88.62	51.37	88.66	51.39
Glycosylated haemoglobin	122	29	87.93	58.65	87.98	58.68	88.22	58.85	88.28	58.88
Blood glucose normal	25	6	88.05	36.2	87.97	36.15	89.07	36.54	89.08	36.54
Scrotal cellulitis	21	5	87.21	32.98	87.11	32.93	88.36	33.32	88.37	33.32
Blood glucose	64	15	86.5	49.31	86.5	49.3	86.98	49.58	87.01	49.59
Penile discomfort	52	12	85.09	45.44	85.07	45.42	85.64	45.72	85.67	45.73
Genital infection	187	42	83.16	59.51	83.24	59.55	83.35	59.65	83.45	59.7
Crush syndrome	49	11	82.75	43.05	82.72	43.03	83.31	43.33	83.34	43.33
pH body fluid abnormal	82	18	81.1	48.7	81.11	48.69	81.46	48.92	81.5	48.93
Skin graft contracture	9	2	80.62	17.72	80.37	17.63	82.47	17.82	82.47	17.82
Blood ketone body present	106	23	80.23	51.11	80.26	51.12	80.52	51.31	80.57	51.33
Starvation ketoacidosis	50	10	73.73	37.41	73.71	37.39	74.22	37.64	74.24	37.65
Adrenal thrombosis	10	2	72.8	16.22	72.58	16.14	74.22	16.26	74.23	16.26
Aerococcus urinae infection	10	2	72.8	16.22	72.58	16.14	74.22	16.26	74.23	16.26
Contraindication to surgery	10	2	72.8	16.22	72.58	16.14	74.22	16.26	74.23	16.26
Urine ketone body present	1120	209	69.21	59.71	69.6	60.02	69.25	59.77	69.64	60.06
Perineal rash	65	12	68.14	36.82	68.13	36.81	68.51	37.01	68.54	37.02
Spermatocele	49	9	67.71	33.29	67.68	33.26	68.16	33.49	68.18	33.49
Glucose urine	78	14	66.3	37.54	66.29	37.53	66.61	37.72	66.64	37.72
Urogenital infection fungal	11	2	66.37	14.95	66.16	14.87	67.48	14.96	67.48	14.96
Creatinine renal clearance	28	5	65.64	25.41	65.56	25.36	66.27	25.59	66.28	25.59
Cardiovascular somatic symptom disorder	17	3	64.66	19.09	64.52	19.02	65.49	19.19	65.5	19.19
Sinus tarsi syndrome	17	3	64.66	19.09	64.52	19.02	65.49	19.19	65.5	19.19
Perineal infection	150	25	61.67	40.38	61.7	40.39	61.85	40.51	61.89	40.52
Blood gases	12	2	60.98	13.86	60.79	13.79	61.85	13.84	61.86	13.84
Cellulitis of male external genital organ	98	16	60.35	35.58	60.35	35.57	60.59	35.72	60.62	35.73
Non-compaction cardiomyopathy	31	5	59.34	23.13	59.28	23.09	59.86	23.28	59.87	23.28
Diabetic ketosis	197	31	58.26	39.89	58.29	39.91	58.4	39.99	58.45	40.02
Genital infection bacterial	38	6	58.16	24.62	58.1	24.59	58.6	24.77	58.61	24.77
Balanoposthitis	506	78	57.14	45.02	57.26	45.1	57.21	45.08	57.33	45.16
Acquired phimosis	65	10	56.79	29.2	56.77	29.18	57.09	29.34	57.11	29.35
Thoracic radiculopathy	13	2	56.4	12.92	56.22	12.86	57.09	12.88	57.1	12.88
Glycosylated haemoglobin abnormal	621	90	53.73	43.07	53.86	43.16	53.78	43.13	53.91	43.21
Scrotal irritation	28	4	52.57	18.51	52.49	18.47	53.02	18.6	53.02	18.6
Tricuspid valve thickening	14	2	52.46	12.1	52.29	12.04	53.02	12.05	53.02	12.05
Perineal cellulitis	52	7	49.66	22.58	49.63	22.56	49.96	22.7	49.97	22.7
Penile odour	15	2	49.03	11.38	48.88	11.32	49.48	11.32	49.48	11.32
Psychophysiologic insomnia	15	2	49.03	11.38	48.88	11.32	49.48	11.32	49.48	11.32
Urine viscosity abnormal	15	2	49.03	11.38	48.88	11.32	49.48	11.32	49.48	11.32
Scrotal gangrene	23	3	48.01	14.51	47.91	14.46	48.41	14.53	48.41	14.53
Subglottic laryngitis	16	2	46.02	10.74	45.88	10.68	46.39	10.67	46.39	10.67
Necrotising soft tissue infection	163	20	45.4	28.54	45.41	28.54	45.54	28.62	45.56	28.63
Stoma site ulcer	119	14	43.51	25.01	43.5	25	43.66	25.1	43.68	25.1
Haemophilus bacteraemia	17	2	43.36	10.17	43.23	10.11	43.66	10.09	43.66	10.09
Diabetic ketoacidotic hyperglycaemic coma	112	13	42.92	24.17	42.91	24.16	43.08	24.26	43.09	24.26
Sacroiliac joint dysfunction	87	10	42.48	22.08	42.46	22.07	42.66	22.17	42.67	22.17
Postprandial hypoglycaemia	106	12	41.85	23.04	41.84	23.03	42.01	23.13	42.03	23.13
Blood bicarbonate abnormal	62	7	41.69	19.1	41.66	19.08	41.9	19.18	41.91	19.18
Penile infection	99	11	41.07	22.04	41.06	22.02	41.23	22.12	41.25	22.12
Genital infection fungal	606	67	40.98	31.84	41.05	31.89	41.03	31.89	41.1	31.93
Scrotal abscess	271	30	41	28.12	41.02	28.13	41.08	28.18	41.12	28.19
Genital candidiasis	118	13	40.74	22.98	40.73	22.97	40.89	23.06	40.9	23.06
Sarcoma of skin	55	6	40.27	17.36	40.24	17.34	40.49	17.43	40.49	17.43
Decreased insulin requirement	46	5	40.11	15.97	40.07	15.94	40.34	16.03	40.34	16.03
Blood lactic acid decreased	65	7	39.77	18.25	39.74	18.23	39.97	18.33	39.97	18.33
Kussmaul respiration	115	12	38.59	21.29	38.58	21.28	38.73	21.37	38.74	21.37
Genitourinary tract infection	183	19	38.43	23.96	38.43	23.96	38.53	24.03	38.55	24.03
Brain natriuretic peptide decreased	48	5	38.45	15.34	38.41	15.31	38.66	15.39	38.66	15.39
Iliac artery stenosis	29	3	38.18	11.7	38.1	11.67	38.39	11.7	38.39	11.7
Glucose urine present	694	70	37.39	29.24	37.46	29.29	37.43	29.28	37.5	29.32
Mycoplasma genitalium infection	20	2	36.96	8.76	36.84	8.72	37.11	8.67	37.11	8.67
Alcohol test positive	30	3	36.92	11.34	36.84	11.3	37.11	11.33	37.11	11.33
Genitourinary operation	30	3	36.92	11.34	36.84	11.3	37.11	11.33	37.11	11.33
Perineal disorder	84	8	35.2	17.05	35.18	17.04	35.34	17.12	35.35	17.12
Hypercatabolism	21	2	35.22	8.38	35.11	8.33	35.34	8.29	35.35	8.29
Phimosis	460	43	34.64	25.34	34.67	25.36	34.69	25.38	34.73	25.4
Vascular access site swelling	32	3	34.63	10.67	34.56	10.64	34.79	10.65	34.79	10.65
Emphysematous cystitis	118	11	34.47	18.59	34.46	18.58	34.6	18.65	34.61	18.65
Blood potassium	22	2	33.64	8.02	33.54	7.98	33.74	7.93	33.74	7.93
Blood insulin decreased	102	9	32.62	16.51	32.61	16.5	32.75	16.57	32.75	16.57
Penile erythema	239	21	32.53	20.82	32.54	20.82	32.61	20.88	32.63	20.88
Glycosylated haemoglobin decreased	1045	91	32.29	26.06	32.36	26.12	32.32	26.09	32.39	26.14
Fungal cystitis	46	4	32.13	11.6	32.08	11.58	32.27	11.62	32.27	11.62
Vulval cellulitis	35	3	31.69	9.81	31.62	9.77	31.81	9.78	31.81	9.78
Application site haematoma	71	6	31.23	13.59	31.2	13.57	31.36	13.63	31.37	13.63
Pruritus genital	1204	101	31.11	25.39	31.19	25.45	31.13	25.42	31.21	25.47
N-terminal prohormone brain natriuretic peptide decreased	24	2	30.87	7.4	30.78	7.36	30.93	7.31	30.93	7.31
Testicular abscess	72	6	30.8	13.41	30.77	13.39	30.93	13.45	30.93	13.45
Cataract diabetic	36	3	30.81	9.55	30.75	9.52	30.93	9.52	30.93	9.52
Terminal dribbling	36	3	30.81	9.55	30.75	9.52	30.93	9.52	30.93	9.52
Spondylolysis	98	8	30.18	14.69	30.17	14.68	30.3	14.74	30.3	14.74
Pericardial fibrosis	86	7	30.09	13.94	30.07	13.92	30.21	13.98	30.21	13.98
Sensorimotor disorder	260	21	29.91	19.17	29.91	19.17	29.97	19.22	29.99	19.22
Skin pressure mark	87	7	29.75	13.78	29.73	13.77	29.86	13.83	29.87	13.83
Blood ketone body decreased	25	2	29.65	7.12	29.56	7.09	29.69	7.03	29.69	7.03
PCO2 abnormal	25	2	29.65	7.12	29.56	7.09	29.69	7.03	29.69	7.03
Coma acidotic	63	5	29.34	11.82	29.3	11.8	29.45	11.85	29.46	11.85
Glycosuria	791	62	29.06	22.44	29.1	22.47	29.09	22.47	29.14	22.49
Perineal abscess	336	26	28.66	19.23	28.67	19.23	28.72	19.27	28.74	19.28
Necrotising fasciitis	2033	156	28.46	24.18	28.58	24.27	28.48	24.21	28.59	24.29
Aortic valve sclerosis	299	23	28.49	18.64	28.5	18.64	28.55	18.68	28.56	18.69
Penile discharge	169	13	28.47	16.19	28.46	16.19	28.55	16.24	28.56	16.24
Cardiac perfusion defect	26	2	28.53	6.87	28.44	6.83	28.55	6.78	28.55	6.78
Arrhythmic storm	52	4	28.44	10.32	28.4	10.3	28.55	10.33	28.55	10.33
Vulvovaginitis	196	15	28.33	16.76	28.32	16.75	28.4	16.8	28.41	16.8
Genital discomfort	355	27	28.17	19.05	28.18	19.05	28.23	19.09	28.25	19.1
Left atrial dilatation	601	45	27.75	20.5	27.78	20.51	27.79	20.53	27.82	20.55
Circumcision	96	7	26.97	12.53	26.95	12.52	27.06	12.56	27.07	12.56
Fungal infection	22425	1474	24.39	23.14	25.36	24.04	24.39	23.16	25.37	24.04
Vesicoureteric reflux	235	16	25.21	15.19	25.21	15.19	25.27	15.23	25.28	15.23
Eosinophilic myocarditis	416	28	24.93	17	24.95	17.01	24.98	17.04	25	17.05
Foreign body ingestion	30	2	24.76	6	24.68	5.97	24.74	5.91	24.74	5.91
Penile abscess	45	3	24.69	7.72	24.64	7.69	24.74	7.69	24.74	7.69
Postresuscitation encephalopathy	46	3	24.16	7.56	24.11	7.53	24.2	7.53	24.21	7.53
Glomerular filtration rate abnormal	899	58	23.92	18.34	23.95	18.36	23.94	18.36	23.98	18.38
Albumin urine present	218	14	23.77	13.85	23.77	13.84	23.83	13.88	23.84	13.89
Measles	391	24	22.74	15.05	22.74	15.06	22.78	15.09	22.79	15.09
Candida sepsis	496	29	21.66	14.89	21.67	14.9	21.7	14.92	21.71	14.93
Toxic nodular goitre	69	4	21.46	7.86	21.43	7.84	21.51	7.85	21.52	7.85
Iliac artery rupture	35	2	21.25	5.18	21.19	5.16	21.21	5.1	21.21	5.1
Peripheral artery angioplasty	35	2	21.25	5.18	21.19	5.16	21.21	5.1	21.21	5.1
Vitreous loss	35	2	21.25	5.18	21.19	5.16	21.21	5.1	21.21	5.1
Vulval abscess	350	20	21.16	13.49	21.17	13.49	21.21	13.52	21.22	13.52
Prostatic abscess	123	7	21.06	9.84	21.04	9.83	21.12	9.86	21.12	9.86
Anion gap increased	783	44	20.83	15.37	20.85	15.38	20.85	15.4	20.88	15.41
Blood glucagon increased	36	2	20.67	5.05	20.6	5.02	20.62	4.96	20.62	4.96
Diabetes mellitus management	36	2	20.67	5.05	20.6	5.02	20.62	4.96	20.62	4.96
Anal fungal infection	54	3	20.6	6.48	20.55	6.46	20.62	6.45	20.62	6.45
Body mass index abnormal	126	7	20.56	9.61	20.54	9.6	20.62	9.63	20.62	9.63
Bladder stenosis	55	3	20.22	6.37	20.18	6.34	20.24	6.33	20.24	6.33
Pyonephrosis	55	3	20.22	6.37	20.18	6.34	20.24	6.33	20.24	6.33
Electrocardiogram ambulatory abnormal	37	2	20.11	4.91	20.05	4.89	20.06	4.84	20.06	4.84
Hyperglycaemic hyperosmolar nonketotic syndrome	595	32	19.93	13.96	19.94	13.97	19.96	13.99	19.98	13.99
Right atrial pressure increased	56	3	19.86	6.26	19.82	6.24	19.88	6.22	19.88	6.22
Amputation stump pain	75	4	19.75	7.25	19.72	7.23	19.79	7.24	19.79	7.24
Genital erythema	283	15	19.63	11.68	19.62	11.67	19.67	11.7	19.68	11.71
Failure to suspend medication	172	9	19.37	9.91	19.36	9.9	19.42	9.94	19.42	9.94
Hyperplasia adrenal	39	2	19.09	4.67	19.03	4.65	19.03	4.6	19.03	4.6
Somatosensory evoked potentials abnormal	39	2	19.09	4.67	19.03	4.65	19.03	4.6	19.03	4.6
Pancreatic enzymes abnormal	59	3	18.86	5.95	18.82	5.93	18.87	5.92	18.87	5.92
Female reproductive tract disorder	118	6	18.82	8.3	18.8	8.29	18.87	8.31	18.87	8.31
Blood pressure normal	40	2	18.61	4.56	18.56	4.54	18.56	4.48	18.56	4.48
Cardiac valve abscess	40	2	18.61	4.56	18.56	4.54	18.56	4.48	18.56	4.48
Scrotal infection	141	7	18.38	8.61	18.36	8.6	18.42	8.63	18.43	8.63
Male reproductive tract disorder	61	3	18.24	5.76	18.21	5.74	18.25	5.73	18.25	5.73
Ventricular internal diameter abnormal	61	3	18.24	5.76	18.21	5.74	18.25	5.73	18.25	5.73
Product monitoring error	1368	67	18.16	14.21	18.19	14.23	18.18	14.23	18.21	14.24
Carbohydrate metabolism disorder	41	2	18.16	4.45	18.11	4.43	18.1	4.38	18.1	4.38
Vaginal exfoliation	41	2	18.16	4.45	18.11	4.43	18.1	4.38	18.1	4.38
Glycosylated haemoglobin increased	16480	786	17.7	16.48	18.06	16.8	17.7	16.49	18.06	16.8
Glomerular filtration rate increased	535	26	18	12.15	18.01	12.15	18.04	12.17	18.05	12.17
Transferrin saturation decreased	248	12	17.91	10.04	17.91	10.03	17.96	10.06	17.96	10.06
Haemoconcentration	83	4	17.85	6.57	17.83	6.55	17.89	6.56	17.89	6.56
Visceral venous thrombosis	42	2	17.73	4.35	17.68	4.33	17.67	4.28	17.67	4.28
Conjunctival erosion	63	3	17.67	5.58	17.63	5.56	17.67	5.55	17.67	5.55
Hydrocholecystis	126	6	17.63	7.78	17.61	7.77	17.67	7.79	17.67	7.79
N-terminal prohormone brain natriuretic peptide increased	953	45	17.5	12.98	17.52	12.99	17.52	13	17.54	13.01
Right ventricular systolic pressure decreased	43	2	17.32	4.26	17.27	4.23	17.26	4.18	17.26	4.18
Urinary sediment	43	2	17.32	4.26	17.27	4.23	17.26	4.18	17.26	4.18
Latent autoimmune diabetes in adults	108	5	17.14	7.01	17.12	7	17.18	7.01	17.18	7.01
Bladder diverticulum	109	5	16.99	6.94	16.97	6.93	17.02	6.95	17.03	6.95
Vulvovaginal pruritus	3315	151	16.9	14.35	16.96	14.4	16.9	14.37	16.97	14.41
Vulvovaginal mycotic infection	2701	123	16.89	14.1	16.94	14.14	16.9	14.11	16.95	14.15
Urine uric acid increased	44	2	16.93	4.16	16.88	4.14	16.87	4.09	16.87	4.09
Perineal pain	421	19	16.72	10.56	16.72	10.55	16.75	10.58	16.76	10.58
Serum amyloid A protein increased	155	7	16.72	7.85	16.71	7.84	16.76	7.86	16.76	7.86
Coagulation test abnormal	469	21	16.59	10.71	16.59	10.71	16.62	10.73	16.63	10.74
Blood immunoglobulin E increased	1968	87	16.39	13.22	16.43	13.25	16.41	13.24	16.44	13.26
Urinary tract operation	46	2	16.2	3.99	16.15	3.97	16.14	3.92	16.14	3.92
Genital tract inflammation	139	6	15.98	7.07	15.97	7.06	16.02	7.08	16.02	7.08
Orchidectomy	116	5	15.96	6.53	15.95	6.52	16	6.54	16	6.54
Basophil count abnormal	47	2	15.86	3.91	15.81	3.89	15.79	3.84	15.79	3.84
Fasting	47	2	15.86	3.91	15.81	3.89	15.79	3.84	15.79	3.84
Pedal pulse abnormal	47	2	15.86	3.91	15.81	3.89	15.79	3.84	15.79	3.84
Haematocrit increased	1741	74	15.76	12.49	15.79	12.51	15.77	12.5	15.8	12.52
Genital swelling	449	19	15.67	9.9	15.68	9.9	15.7	9.92	15.71	9.93
Malignant anorectal neoplasm	48	2	15.53	3.83	15.48	3.81	15.46	3.76	15.46	3.76
Urinary casts present	48	2	15.53	3.83	15.48	3.81	15.46	3.76	15.46	3.76
Radical prostatectomy	72	3	15.47	4.9	15.44	4.89	15.46	4.87	15.46	4.87
Ventricular asystole	97	4	15.29	5.64	15.26	5.63	15.3	5.63	15.31	5.63
Lumbosacral radiculopathy	148	6	15.01	6.65	15	6.64	15.05	6.65	15.05	6.65
Spontaneous bacterial peritonitis	75	3	14.85	4.71	14.82	4.7	14.84	4.68	14.85	4.68
Epiretinal membrane	76	3	14.66	4.65	14.63	4.64	14.65	4.62	14.65	4.62
Gastrointestinal amyloidosis	51	2	14.62	3.61	14.58	3.59	14.55	3.54	14.55	3.54
Vulval oedema	51	2	14.62	3.61	14.58	3.59	14.55	3.54	14.55	3.54
Genital rash	869	34	14.5	10.29	14.51	10.3	14.52	10.31	14.53	10.31
Diabetic metabolic decompensation	1256	49	14.46	10.87	14.48	10.88	14.48	10.89	14.5	10.89
Genital infection female	128	5	14.47	5.93	14.45	5.92	14.5	5.93	14.5	5.93
Myocardial rupture	154	6	14.43	6.39	14.42	6.38	14.46	6.4	14.46	6.4
Aortic valve disease mixed	52	2	14.34	3.54	14.3	3.52	14.27	3.48	14.27	3.48
Pseudomyxoma peritonei	52	2	14.34	3.54	14.3	3.52	14.27	3.48	14.27	3.48
Debridement	364	14	14.24	8.35	14.24	8.35	14.27	8.37	14.28	8.37
Creatinine renal clearance increased	417	16	14.21	8.63	14.21	8.62	14.24	8.64	14.25	8.65
Autoinflammatory disease	184	7	14.09	6.63	14.08	6.62	14.12	6.64	14.12	6.64
Systemic immune activation	79	3	14.1	4.48	14.07	4.46	14.09	4.45	14.09	4.45
Diabetic coma	956	36	13.96	10.01	13.97	10.01	13.98	10.02	13.99	10.03
Brucellosis	80	3	13.93	4.42	13.9	4.41	13.92	4.4	13.92	4.4
Hypovolaemia	2998	112	13.86	11.47	13.89	11.5	13.86	11.48	13.9	11.51
Amoebic colitis	54	2	13.81	3.41	13.77	3.4	13.74	3.35	13.75	3.35
Circumoral swelling	54	2	13.81	3.41	13.77	3.4	13.74	3.35	13.75	3.35
Medical device site warmth	54	2	13.81	3.41	13.77	3.4	13.74	3.35	13.75	3.35
Blood glucose abnormal	13260	485	13.57	12.4	13.74	12.54	13.57	12.41	13.74	12.54
Pancreatic fistula	81	3	13.75	4.37	13.73	4.36	13.74	4.34	13.75	4.34
Insulin resistant diabetes	82	3	13.59	4.32	13.56	4.3	13.58	4.29	13.58	4.29
Dropped head syndrome	246	9	13.55	6.97	13.54	6.96	13.58	6.98	13.58	6.98
Polydipsia	2334	85	13.5	10.88	13.53	10.9	13.52	10.89	13.54	10.91
Diabetic wound	55	2	13.56	3.35	13.52	3.34	13.5	3.29	13.5	3.29
Anti-GAD antibody positive	56	2	13.32	3.3	13.28	3.28	13.25	3.23	13.25	3.23
Abnormal loss of weight	5043	178	13.09	11.28	13.15	11.32	13.1	11.28	13.16	11.33
Antisynthetase syndrome	113	4	13.13	4.86	13.11	4.85	13.14	4.85	13.14	4.85
Perineal ulceration	86	3	12.96	4.12	12.93	4.11	12.95	4.09	12.95	4.09
Urinary tract infection enterococcal	602	21	12.92	8.36	12.93	8.36	12.95	8.38	12.95	8.38
Electrocardiogram T wave amplitude decreased	173	6	12.85	5.7	12.84	5.69	12.87	5.7	12.87	5.7
Glomerular filtration rate	58	2	12.87	3.19	12.83	3.17	12.8	3.13	12.8	3.13
Pneumococcal bacteraemia	58	2	12.87	3.19	12.83	3.17	12.8	3.13	12.8	3.13
Mucosal dryness	1336	46	12.76	9.51	12.78	9.52	12.78	9.53	12.79	9.53
Bursa removal	59	2	12.65	3.13	12.61	3.12	12.58	3.07	12.58	3.07
Henoch-Schonlein purpura nephritis	59	2	12.65	3.13	12.61	3.12	12.58	3.07	12.58	3.07
Cryopyrin associated periodic syndrome	207	7	12.52	5.9	12.52	5.89	12.55	5.91	12.55	5.91
Papilloma	207	7	12.52	5.9	12.52	5.89	12.55	5.91	12.55	5.91
Hypocapnia	268	9	12.44	6.4	12.43	6.4	12.46	6.41	12.47	6.42
Pelvic bone injury	60	2	12.44	3.08	12.4	3.07	12.37	3.02	12.37	3.02
Renal abscess	478	16	12.4	7.53	12.4	7.53	12.42	7.55	12.43	7.55
Genital burning sensation	509	17	12.37	7.63	12.37	7.63	12.39	7.65	12.4	7.65
Pancreatic enzyme abnormality	61	2	12.24	3.03	12.2	3.02	12.17	2.98	12.17	2.98
Pancreatic stent placement	61	2	12.24	3.03	12.2	3.02	12.17	2.98	12.17	2.98
Pollakiuria	28215	901	11.85	11.09	12.12	11.33	11.85	11.1	12.12	11.33
Penile cancer	123	4	12.06	4.47	12.04	4.46	12.07	4.46	12.07	4.46
Tinea cruris	340	11	11.98	6.57	11.98	6.57	12.01	6.59	12.01	6.59
Meralgia paraesthetica	124	4	11.96	4.43	11.95	4.42	11.97	4.42	11.97	4.42
Penile oedema	186	6	11.95	5.31	11.94	5.3	11.97	5.31	11.97	5.31
Leukocyturia	561	18	11.89	7.43	11.89	7.43	11.91	7.45	11.91	7.45
Device allergy	220	7	11.79	5.56	11.78	5.55	11.81	5.56	11.81	5.56
Lichen sclerosus	475	15	11.7	7	11.7	6.99	11.72	7.01	11.72	7.01
Genital disorder	64	2	11.66	2.89	11.63	2.88	11.6	2.84	11.6	2.84
Albumin globulin ratio increased	96	3	11.61	3.7	11.59	3.69	11.6	3.68	11.6	3.68
Shoulder deformity	160	5	11.58	4.76	11.57	4.76	11.6	4.76	11.6	4.76
Genital discharge	129	4	11.5	4.27	11.48	4.26	11.51	4.25	11.51	4.25
Toe amputation	4101	126	11.4	9.54	11.43	9.57	11.4	9.55	11.44	9.58
Insulin-like growth factor abnormal	130	4	11.41	4.23	11.4	4.22	11.42	4.22	11.42	4.22
Genital disorder female	163	5	11.37	4.68	11.36	4.67	11.38	4.68	11.39	4.68
Thrombotic cerebral infarction	295	9	11.3	5.82	11.29	5.82	11.32	5.83	11.32	5.83
Acidosis	4251	129	11.26	9.45	11.29	9.47	11.26	9.46	11.3	9.48
Atypical fibroxanthoma	66	2	11.31	2.81	11.28	2.79	11.25	2.75	11.25	2.75
Cells in urine	66	2	11.31	2.81	11.28	2.79	11.25	2.75	11.25	2.75
Genital blister	198	6	11.23	4.99	11.22	4.98	11.25	4.99	11.25	4.99
Polycythaemia	1126	34	11.19	7.96	11.2	7.96	11.21	7.97	11.22	7.97
Pancreatitis necrotising	931	28	11.14	7.65	11.15	7.65	11.16	7.67	11.17	7.67
Hyperphosphatasaemia	100	3	11.15	3.56	11.13	3.55	11.13	3.53	11.13	3.53
Spinal instability	233	7	11.13	5.25	11.12	5.25	11.15	5.26	11.15	5.26
Pneumaturia	67	2	11.14	2.77	11.11	2.75	11.08	2.71	11.08	2.71
Inspiratory capacity decreased	134	4	11.07	4.11	11.06	4.1	11.08	4.1	11.08	4.1
Perineal injury	134	4	11.07	4.11	11.06	4.1	11.08	4.1	11.08	4.1
Genital pain	743	22	10.97	7.18	10.97	7.18	10.99	7.19	10.99	7.19
Electromyogram abnormal	68	2	10.98	2.73	10.95	2.71	10.92	2.68	10.92	2.68
Chronic left ventricular failure	271	8	10.93	5.42	10.93	5.41	10.96	5.42	10.96	5.42
Chest wall haematoma	241	7	10.76	5.08	10.75	5.07	10.78	5.08	10.78	5.08
Electrocardiogram ST segment abnormal	312	9	10.68	5.51	10.68	5.5	10.71	5.52	10.71	5.52
Anxiety disorder	2334	67	10.64	8.35	10.66	8.36	10.65	8.36	10.67	8.37
Blood insulin abnormal	139	4	10.68	3.96	10.66	3.95	10.68	3.95	10.68	3.95
Atrial enlargement	211	6	10.54	4.69	10.53	4.68	10.55	4.69	10.55	4.69
Synovial disorder	352	10	10.52	5.61	10.52	5.61	10.54	5.62	10.55	5.62
Orchitis	638	18	10.45	6.54	10.45	6.54	10.47	6.55	10.47	6.56
Obstructive sleep apnoea syndrome	319	9	10.45	5.39	10.44	5.39	10.47	5.4	10.47	5.4
Pterygium	286	8	10.36	5.13	10.35	5.13	10.38	5.14	10.38	5.14
Bacterial prostatitis	72	2	10.37	2.58	10.34	2.57	10.31	2.53	10.31	2.53
Hypotonic urinary bladder	72	2	10.37	2.58	10.34	2.57	10.31	2.53	10.31	2.53
Low density lipoprotein abnormal	358	10	10.35	5.52	10.34	5.52	10.37	5.53	10.37	5.53
Blood triglycerides decreased	215	6	10.34	4.6	10.33	4.59	10.36	4.6	10.36	4.6
Urine sodium increased	108	3	10.32	3.3	10.3	3.29	10.31	3.27	10.31	3.27
Facial neuralgia	253	7	10.25	4.84	10.24	4.83	10.27	4.85	10.27	4.85
Polyuria	5457	150	10.2	8.67	10.23	8.7	10.2	8.68	10.24	8.7
Osteochondroma	73	2	10.23	2.55	10.2	2.53	10.17	2.5	10.17	2.5
Limb amputation	363	10	10.2	5.44	10.2	5.44	10.22	5.45	10.23	5.46
Foot amputation	1102	30	10.09	7.02	10.09	7.02	10.1	7.03	10.11	7.03
Blood creatinine	74	2	10.09	2.51	10.06	2.5	10.03	2.46	10.03	2.46
Complicated appendicitis	74	2	10.09	2.51	10.06	2.5	10.03	2.46	10.03	2.46
General physical condition	74	2	10.09	2.51	10.06	2.5	10.03	2.46	10.03	2.46
Injection site fibrosis	74	2	10.09	2.51	10.06	2.5	10.03	2.46	10.03	2.46
Stoma site rash	74	2	10.09	2.51	10.06	2.5	10.03	2.46	10.03	2.46
Penile blister	149	4	9.96	3.7	9.95	3.69	9.96	3.69	9.96	3.69
Arm amputation	75	2	9.96	2.48	9.93	2.47	9.9	2.43	9.9	2.43
Cervix inflammation	75	2	9.96	2.48	9.93	2.47	9.9	2.43	9.9	2.43
Scrotal pain	336	9	9.92	5.12	9.92	5.12	9.94	5.13	9.94	5.13
Dyspnoea paroxysmal nocturnal	453	12	9.81	5.53	9.81	5.53	9.83	5.54	9.83	5.54
Gait spastic	340	9	9.8	5.06	9.8	5.06	9.82	5.07	9.83	5.07
Cardiac sarcoidosis	114	3	9.78	3.13	9.76	3.12	9.77	3.1	9.77	3.1
Thirst	11695	303	9.61	8.58	9.68	8.64	9.62	8.58	9.69	8.64
Septic encephalopathy	115	3	9.7	3.1	9.68	3.09	9.68	3.08	9.68	3.08
Scrotal swelling	580	15	9.58	5.74	9.58	5.74	9.6	5.75	9.6	5.75
Ventricular dyssynchrony	78	2	9.58	2.39	9.55	2.37	9.52	2.34	9.52	2.34
Urine alcohol test positive	117	3	9.53	3.05	9.51	3.04	9.52	3.03	9.52	3.03
Base excess decreased	156	4	9.51	3.54	9.5	3.53	9.52	3.53	9.52	3.53
Systemic candida	1488	38	9.47	6.86	9.47	6.86	9.48	6.87	9.49	6.87
Blood bicarbonate increased	235	6	9.46	4.21	9.45	4.21	9.48	4.21	9.48	4.21
Candiduria	79	2	9.46	2.36	9.43	2.34	9.4	2.31	9.4	2.31
Ocular vasculitis	79	2	9.46	2.36	9.43	2.34	9.4	2.31	9.4	2.31
Ischaemic skin ulcer	81	2	9.22	2.3	9.2	2.29	9.16	2.25	9.16	2.25
Left ventricular enlargement	242	6	9.19	4.09	9.18	4.09	9.2	4.09	9.2	4.09
Inguinal mass	163	4	9.11	3.39	9.09	3.38	9.11	3.38	9.11	3.38
Hyperosmolar state	123	3	9.07	2.9	9.05	2.89	9.05	2.88	9.05	2.88
Splenic artery aneurysm	123	3	9.07	2.9	9.05	2.89	9.05	2.88	9.05	2.88
Stoma obstruction	206	5	9	3.71	8.99	3.71	9.01	3.71	9.01	3.71
Acute right ventricular failure	124	3	8.99	2.88	8.98	2.87	8.98	2.86	8.98	2.86
Groin infection	416	10	8.9	4.76	8.9	4.75	8.92	4.76	8.92	4.77
Amputation	836	20	8.86	5.69	8.87	5.69	8.88	5.7	8.88	5.7
Diabetic foot	2389	57	8.85	6.8	8.86	6.81	8.85	6.81	8.87	6.82
Genital abscess	293	7	8.85	4.19	8.84	4.18	8.87	4.19	8.87	4.19
Haemoglobin increased	2898	69	8.83	6.95	8.84	6.96	8.84	6.96	8.85	6.97
Metabolic acidosis	18910	443	8.69	7.91	8.79	7.99	8.69	7.92	8.79	7.99
Scrotal ulcer	169	4	8.78	3.27	8.77	3.26	8.78	3.26	8.78	3.26
Pituitary apoplexy	85	2	8.79	2.19	8.76	2.18	8.73	2.15	8.73	2.15
Urinary tract infection fungal	338	8	8.77	4.35	8.76	4.35	8.78	4.36	8.79	4.36
Penile swelling	850	20	8.72	5.6	8.72	5.59	8.73	5.61	8.74	5.61
Drain placement	170	4	8.73	3.25	8.72	3.24	8.73	3.24	8.73	3.24
Gangrene	4058	95	8.68	7.08	8.7	7.1	8.69	7.09	8.71	7.1
Carotid arteriosclerosis	726	17	8.67	5.36	8.68	5.36	8.69	5.37	8.69	5.37
Perirectal abscess	643	15	8.64	5.18	8.64	5.18	8.66	5.19	8.66	5.19
Microalbuminuria	516	12	8.61	4.86	8.61	4.86	8.63	4.87	8.63	4.87
Urine output increased	1815	42	8.58	6.32	8.59	6.32	8.59	6.33	8.6	6.33
Dumping syndrome	216	5	8.58	3.54	8.57	3.54	8.59	3.54	8.59	3.54
Vaginal abscess	216	5	8.58	3.54	8.57	3.54	8.59	3.54	8.59	3.54
Diabetic hyperglycaemic coma	173	4	8.58	3.19	8.57	3.19	8.58	3.18	8.58	3.18
Eczema asteatotic	352	8	8.42	4.18	8.41	4.18	8.43	4.19	8.44	4.19
Urosepsis	6381	144	8.37	7.1	8.4	7.12	8.37	7.1	8.4	7.12
Culture urine positive	618	14	8.39	4.94	8.39	4.94	8.41	4.95	8.41	4.95
Pancreatitis relapsing	486	11	8.38	4.61	8.38	4.61	8.4	4.62	8.4	4.62
Periorbital haematoma	310	7	8.37	3.96	8.36	3.95	8.38	3.96	8.38	3.96
Urine albumin/creatinine ratio increased	222	5	8.35	3.45	8.34	3.44	8.36	3.45	8.36	3.45
Diabetic gangrene	223	5	8.31	3.43	8.3	3.43	8.32	3.43	8.32	3.43
Adrenal cyst	90	2	8.31	2.07	8.28	2.06	8.25	2.03	8.25	2.03
Neuropathic arthropathy	494	11	8.25	4.54	8.25	4.54	8.26	4.55	8.27	4.55
Creatinine urine decreased	136	3	8.2	2.63	8.19	2.62	8.19	2.61	8.19	2.61
Renal artery thrombosis	182	4	8.16	3.04	8.14	3.03	8.16	3.03	8.16	3.03
Urethritis noninfective	182	4	8.16	3.04	8.14	3.03	8.16	3.03	8.16	3.03
Cerebral microangiopathy	137	3	8.14	2.61	8.13	2.6	8.13	2.59	8.13	2.59
Amino acid level decreased	228	5	8.13	3.36	8.12	3.35	8.14	3.36	8.14	3.36
Vulvovaginal erythema	600	13	8.03	4.63	8.02	4.63	8.04	4.64	8.04	4.64
Left atrial enlargement	416	9	8.01	4.14	8.01	4.14	8.03	4.15	8.03	4.15
Blood pH decreased	649	14	7.99	4.71	7.99	4.7	8.01	4.72	8.01	4.72
Low cardiac output syndrome	232	5	7.99	3.3	7.98	3.3	8	3.3	8	3.3
Cellulitis gangrenous	140	3	7.97	2.55	7.95	2.55	7.95	2.53	7.95	2.53
Pleural disorder	326	7	7.96	3.77	7.95	3.76	7.97	3.77	7.97	3.77
Diabetes mellitus inadequate control	11003	232	7.82	6.87	7.87	6.9	7.83	6.87	7.87	6.91
Arterial stenosis	522	11	7.81	4.3	7.8	4.29	7.82	4.3	7.82	4.3
Necrotising oesophagitis	285	6	7.8	3.48	7.8	3.48	7.81	3.48	7.81	3.48
Blood glucose fluctuation	6699	140	7.75	6.56	7.78	6.58	7.76	6.56	7.78	6.58
Aortic thrombosis	620	13	7.77	4.48	7.77	4.48	7.78	4.49	7.78	4.49
Pyelitis	192	4	7.73	2.88	7.72	2.88	7.73	2.87	7.73	2.87
Vulvovaginal inflammation	384	8	7.72	3.83	7.71	3.83	7.73	3.84	7.73	3.84
Glomerular filtration rate decreased	8120	167	7.63	6.55	7.66	6.57	7.63	6.55	7.66	6.57
Vaginal lesion	195	4	7.61	2.84	7.6	2.83	7.61	2.83	7.61	2.83
Body fat disorder	439	9	7.59	3.93	7.59	3.92	7.61	3.93	7.61	3.93
Phantom limb syndrome	148	3	7.54	2.42	7.52	2.41	7.52	2.4	7.52	2.4
Salivary gland pain	148	3	7.54	2.42	7.52	2.41	7.52	2.4	7.52	2.4
Stasis dermatitis	443	9	7.53	3.89	7.52	3.89	7.54	3.9	7.54	3.9
Prerenal failure	1232	25	7.52	5.06	7.52	5.06	7.53	5.07	7.54	5.07
Therapeutic drug monitoring analysis not performed	296	6	7.51	3.35	7.51	3.35	7.52	3.35	7.52	3.35
Conjunctival pallor	100	2	7.48	1.87	7.45	1.86	7.42	1.83	7.42	1.83
Lipoprotein (a) increased	100	2	7.48	1.87	7.45	1.86	7.42	1.83	7.42	1.83
Scrotal erythema	100	2	7.48	1.87	7.45	1.86	7.42	1.83	7.42	1.83
Leg amputation	2653	53	7.41	5.64	7.41	5.65	7.41	5.65	7.42	5.65
Prostatitis	2105	42	7.4	5.45	7.4	5.45	7.4	5.46	7.41	5.46
Penis disorder	1405	28	7.39	5.08	7.39	5.08	7.4	5.09	7.4	5.09
Gas gangrene	251	5	7.39	3.05	7.38	3.05	7.39	3.05	7.39	3.05
Follicular lymphoma	252	5	7.36	3.04	7.35	3.04	7.36	3.04	7.36	3.04
Cardiac failure chronic	3192	63	7.32	5.7	7.33	5.71	7.32	5.71	7.34	5.72
Skin wrinkling	1826	36	7.31	5.25	7.31	5.26	7.32	5.26	7.32	5.26
Heart valve operation	305	6	7.29	3.25	7.28	3.25	7.3	3.25	7.3	3.25
Vulvovaginal candidiasis	918	18	7.26	4.56	7.27	4.56	7.28	4.56	7.28	4.57
Blood creatine abnormal	306	6	7.27	3.24	7.26	3.24	7.28	3.24	7.28	3.24
Fungal test positive	257	5	7.21	2.98	7.21	2.98	7.22	2.98	7.22	2.98
Medullary thyroid cancer	207	4	7.17	2.68	7.16	2.67	7.17	2.67	7.17	2.67
Vascular stent occlusion	362	7	7.17	3.39	7.16	3.39	7.18	3.4	7.18	3.4
Penile ulceration	156	3	7.15	2.3	7.14	2.29	7.14	2.28	7.14	2.28
Pericarditis infective	105	2	7.12	1.78	7.1	1.77	7.07	1.74	7.07	1.74
Ejection fraction abnormal	944	18	7.06	4.43	7.06	4.43	7.08	4.44	7.08	4.44
Mitral valve replacement	210	4	7.07	2.64	7.06	2.63	7.07	2.63	7.07	2.63
Lipase abnormal	158	3	7.06	2.27	7.05	2.26	7.05	2.25	7.05	2.25
Bilevel positive airway pressure	106	2	7.05	1.77	7.03	1.76	7	1.73	7	1.73
Peripheral artery bypass	106	2	7.05	1.77	7.03	1.76	7	1.73	7	1.73
Orthopaedic procedure	316	6	7.04	3.14	7.03	3.14	7.05	3.14	7.05	3.14
QRS axis abnormal	369	7	7.03	3.33	7.02	3.33	7.04	3.33	7.04	3.33
Amoebiasis	159	3	7.02	2.25	7	2.25	7	2.23	7	2.23
Anal infection	212	4	7	2.61	6.99	2.61	7	2.6	7	2.6
Eye degenerative disorder	107	2	6.99	1.75	6.97	1.74	6.94	1.71	6.94	1.71
Mitral valve thickening	107	2	6.99	1.75	6.97	1.74	6.94	1.71	6.94	1.71
Tachycardia induced cardiomyopathy	107	2	6.99	1.75	6.97	1.74	6.94	1.71	6.94	1.71
Acute cardiac event	108	2	6.92	1.73	6.9	1.72	6.87	1.7	6.87	1.7
Bone hypertrophy	108	2	6.92	1.73	6.9	1.72	6.87	1.7	6.87	1.7
Metabolic function test abnormal	162	3	6.89	2.21	6.87	2.2	6.87	2.19	6.87	2.19
Mean platelet volume increased	431	8	6.88	3.42	6.87	3.42	6.89	3.42	6.89	3.42
Ischaemic cardiomyopathy	1572	29	6.84	4.73	6.84	4.74	6.85	4.74	6.85	4.74
Candida test positive	217	4	6.84	2.55	6.83	2.55	6.84	2.54	6.84	2.54
Urinary hesitation	1584	29	6.79	4.7	6.79	4.7	6.79	4.71	6.8	4.71
Endoscopy upper gastrointestinal tract	110	2	6.8	1.7	6.78	1.69	6.75	1.67	6.75	1.67
Swollen joint count	110	2	6.8	1.7	6.78	1.69	6.75	1.67	6.75	1.67
Blood glucose increased	119034	2059	6.42	6.15	6.74	6.44	6.42	6.15	6.74	6.44
Skin turgor decreased	276	5	6.72	2.78	6.71	2.77	6.72	2.78	6.72	2.78
Insulinoma	112	2	6.68	1.67	6.66	1.66	6.63	1.64	6.63	1.64
Orbital myositis	112	2	6.68	1.67	6.66	1.66	6.63	1.64	6.63	1.64
Insulin-requiring type 2 diabetes mellitus	168	3	6.64	2.13	6.63	2.13	6.63	2.12	6.63	2.12
Urine odour abnormal	4326	77	6.6	5.27	6.61	5.28	6.61	5.27	6.62	5.28
Pickwickian syndrome	113	2	6.62	1.66	6.6	1.65	6.57	1.62	6.57	1.62
Neck deformity	449	8	6.6	3.28	6.6	3.28	6.61	3.29	6.61	3.29
Dysmetria	506	9	6.59	3.41	6.59	3.41	6.6	3.41	6.6	3.42
Allergy to arthropod sting	282	5	6.58	2.72	6.57	2.72	6.58	2.72	6.58	2.72
Insulin resistance	1360	24	6.54	4.37	6.54	4.37	6.55	4.37	6.55	4.38
Heart sounds	114	2	6.56	1.64	6.54	1.63	6.51	1.61	6.51	1.61
Urethral disorder	284	5	6.53	2.7	6.52	2.7	6.53	2.7	6.53	2.7
Cardiac aneurysm	629	11	6.48	3.57	6.48	3.57	6.49	3.58	6.49	3.58
Fasciitis	402	7	6.45	3.06	6.45	3.06	6.46	3.06	6.46	3.06
Bronchiectasis	5058	87	6.38	5.16	6.39	5.17	6.38	5.17	6.4	5.17
Cardiac discomfort	1451	25	6.38	4.3	6.39	4.3	6.39	4.31	6.4	4.31
Pancreatolithiasis	292	5	6.35	2.63	6.34	2.62	6.35	2.63	6.36	2.63
Vaginal ulceration	292	5	6.35	2.63	6.34	2.62	6.35	2.63	6.36	2.63
Respiratory rate decreased	1988	34	6.34	4.52	6.34	4.52	6.35	4.52	6.35	4.52
Pelvic floor muscle weakness	118	2	6.34	1.59	6.32	1.58	6.29	1.55	6.29	1.55
Splinter	177	3	6.31	2.03	6.29	2.02	6.29	2.01	6.29	2.01
Blood bicarbonate decreased	948	16	6.25	3.81	6.25	3.81	6.26	3.82	6.27	3.82
Hyperglycaemia	22213	371	6.2	5.59	6.25	5.64	6.2	5.6	6.25	5.64
Immune-mediated renal disorder	120	2	6.23	1.56	6.21	1.55	6.19	1.53	6.19	1.53
Renal vessel disorder	120	2	6.23	1.56	6.21	1.55	6.19	1.53	6.19	1.53
Tri-iodothyronine free decreased	239	4	6.21	2.32	6.2	2.32	6.21	2.31	6.21	2.31
Vulvovaginal discomfort	2821	47	6.18	4.63	6.18	4.63	6.18	4.64	6.19	4.64
Genital ulceration	420	7	6.18	2.93	6.17	2.93	6.19	2.93	6.19	2.93
Urinary straining	121	2	6.18	1.55	6.16	1.54	6.13	1.52	6.13	1.52
Enlarged clitoris	122	2	6.13	1.54	6.11	1.53	6.08	1.5	6.08	1.5
Penile burning sensation	243	4	6.11	2.28	6.1	2.28	6.11	2.27	6.11	2.27
Thyrotoxic crisis	669	11	6.09	3.36	6.09	3.36	6.1	3.36	6.1	3.36
Percutaneous coronary intervention	183	3	6.1	1.96	6.09	1.95	6.08	1.94	6.08	1.94
Starvation	426	7	6.09	2.89	6.08	2.88	6.1	2.89	6.1	2.89
Hyperlactacidaemia	1525	25	6.08	4.09	6.08	4.09	6.08	4.1	6.09	4.1
Vascular procedure complication	123	2	6.08	1.52	6.06	1.52	6.03	1.49	6.03	1.49
Neoplasm prostate	184	3	6.07	1.95	6.05	1.94	6.05	1.93	6.05	1.93
Anion gap abnormal	185	3	6.03	1.94	6.02	1.93	6.02	1.92	6.02	1.92
Micturition frequency decreased	494	8	6	2.99	6	2.98	6.01	2.99	6.01	2.99
Diet refusal	433	7	5.99	2.84	5.99	2.84	6	2.84	6	2.84
Vulval disorder	433	7	5.99	2.84	5.99	2.84	6	2.84	6	2.84
Peritoneal abscess	125	2	5.98	1.5	5.97	1.49	5.94	1.47	5.94	1.47
Diabetic neuropathy	2939	47	5.93	4.44	5.93	4.45	5.93	4.45	5.94	4.45
Diabetic retinopathy	1938	31	5.93	4.16	5.93	4.16	5.94	4.16	5.94	4.17
Salpingectomy	250	4	5.94	2.22	5.93	2.21	5.94	2.21	5.94	2.21
Neurosurgery	126	2	5.94	1.49	5.92	1.48	5.89	1.46	5.89	1.46
Penis injury	377	6	5.9	2.64	5.89	2.63	5.91	2.64	5.91	2.64
Urinary occult blood positive	189	3	5.91	1.9	5.89	1.89	5.89	1.88	5.89	1.88
Gallbladder polyp	503	8	5.89	2.93	5.89	2.93	5.9	2.94	5.9	2.94
Strangury	127	2	5.89	1.48	5.87	1.47	5.84	1.45	5.84	1.45
Skin candida	379	6	5.87	2.62	5.86	2.62	5.88	2.62	5.88	2.62
Aortic valve stenosis	1269	20	5.84	3.75	5.84	3.75	5.85	3.76	5.85	3.76
Neuralgic amyotrophy	128	2	5.84	1.47	5.83	1.46	5.8	1.43	5.8	1.43
Pancreatic neuroendocrine tumour	512	8	5.79	2.88	5.79	2.88	5.8	2.88	5.8	2.88
Bone atrophy	129	2	5.8	1.45	5.78	1.45	5.75	1.42	5.75	1.42
Language disorder	2057	32	5.77	4.07	5.77	4.07	5.77	4.07	5.78	4.07
Vulvovaginal rash	322	5	5.76	2.39	5.75	2.38	5.76	2.38	5.76	2.38
Mesenteric artery thrombosis	258	4	5.76	2.15	5.75	2.15	5.75	2.14	5.75	2.14
Carotid endarterectomy	130	2	5.75	1.44	5.74	1.44	5.71	1.41	5.71	1.41
Metastases to pancreas	324	5	5.72	2.37	5.72	2.37	5.73	2.37	5.73	2.37
Incorrect product formulation administered	648	10	5.72	3.06	5.71	3.06	5.73	3.07	5.73	3.07
Infusion site scar	325	5	5.71	2.36	5.7	2.36	5.71	2.36	5.71	2.36
Bladder neoplasm	1237	19	5.69	3.62	5.69	3.62	5.7	3.62	5.7	3.62
Bandaemia	132	2	5.67	1.42	5.65	1.41	5.62	1.39	5.62	1.39
Costovertebral angle tenderness	132	2	5.67	1.42	5.65	1.41	5.62	1.39	5.62	1.39
Tarsal tunnel syndrome	132	2	5.67	1.42	5.65	1.41	5.62	1.39	5.62	1.39
Uterine scar	132	2	5.67	1.42	5.65	1.41	5.62	1.39	5.62	1.39
Vaginal mucosal blistering	132	2	5.67	1.42	5.65	1.41	5.62	1.39	5.62	1.39
Systemic infection	1577	24	5.64	3.77	5.64	3.77	5.65	3.77	5.65	3.78
Blood glucose decreased	29201	439	5.58	5.08	5.63	5.12	5.58	5.08	5.63	5.12
Malignant neoplasm of unknown primary site	330	5	5.62	2.33	5.61	2.32	5.62	2.33	5.62	2.33
Epileptic aura	133	2	5.63	1.41	5.61	1.4	5.58	1.38	5.58	1.38
Troponin increased	4192	63	5.57	4.34	5.58	4.35	5.58	4.35	5.59	4.35
Lacunar infarction	1197	18	5.57	3.5	5.57	3.5	5.58	3.5	5.58	3.5
Bladder outlet obstruction	134	2	5.58	1.4	5.57	1.39	5.54	1.37	5.54	1.37
Pelvic cyst	134	2	5.58	1.4	5.57	1.39	5.54	1.37	5.54	1.37
Anorectal swelling	201	3	5.55	1.79	5.54	1.78	5.54	1.77	5.54	1.77
Drug withdrawal headache	268	4	5.54	2.07	5.53	2.07	5.54	2.06	5.54	2.06
Diabetic nephropathy	1877	28	5.53	3.81	5.53	3.81	5.54	3.81	5.54	3.81
Peripheral artery occlusion	1275	19	5.52	3.51	5.52	3.51	5.53	3.52	5.53	3.52
Essential thrombocythaemia	202	3	5.53	1.78	5.51	1.77	5.51	1.76	5.51	1.76
Basal ganglia haemorrhage	673	10	5.51	2.95	5.5	2.95	5.51	2.95	5.52	2.95
Extremity necrosis	1147	17	5.49	3.4	5.49	3.4	5.5	3.41	5.5	3.41
Hyperparathyroidism primary	203	3	5.5	1.77	5.49	1.76	5.48	1.75	5.48	1.75
Autoantibody positive	136	2	5.5	1.38	5.48	1.37	5.46	1.35	5.46	1.35
Gallbladder neoplasm	136	2	5.5	1.38	5.48	1.37	5.46	1.35	5.46	1.35
Arachnoid cyst	204	3	5.47	1.76	5.46	1.76	5.46	1.75	5.46	1.75
Heart rate	137	2	5.46	1.37	5.44	1.36	5.42	1.34	5.42	1.34
Intra-ocular injection complication	137	2	5.46	1.37	5.44	1.36	5.42	1.34	5.42	1.34
Cardiac ventricular thrombosis	682	10	5.43	2.91	5.43	2.91	5.44	2.91	5.44	2.92
Heart transplant	546	8	5.43	2.7	5.43	2.7	5.44	2.71	5.44	2.71
Clostridium bacteraemia	138	2	5.42	1.36	5.41	1.35	5.38	1.33	5.38	1.33
Duplicate therapy error	207	3	5.39	1.74	5.38	1.73	5.38	1.72	5.38	1.72
Pseudomonas test positive	551	8	5.38	2.68	5.38	2.68	5.39	2.68	5.39	2.68
Peripheral circulatory failure	276	4	5.38	2.01	5.37	2.01	5.38	2	5.38	2
Creatinine renal clearance abnormal	345	5	5.38	2.23	5.37	2.22	5.38	2.22	5.38	2.22
Injection site streaking	139	2	5.38	1.35	5.37	1.34	5.34	1.32	5.34	1.32
Excessive cerumen production	623	9	5.35	2.77	5.35	2.77	5.36	2.78	5.36	2.78
Haemangioma of skin	347	5	5.34	2.21	5.34	2.21	5.35	2.21	5.35	2.21
Endometrial thickening	486	7	5.34	2.53	5.33	2.53	5.35	2.53	5.35	2.53
Brain natriuretic peptide abnormal	209	3	5.34	1.72	5.33	1.71	5.33	1.7	5.33	1.7
Blood urea nitrogen/creatinine ratio increased	417	6	5.33	2.39	5.33	2.38	5.34	2.39	5.34	2.39
Acid base balance abnormal	140	2	5.34	1.34	5.33	1.33	5.3	1.31	5.3	1.31
Keratomileusis	140	2	5.34	1.34	5.33	1.33	5.3	1.31	5.3	1.31
Post procedural stroke	140	2	5.34	1.34	5.33	1.33	5.3	1.31	5.3	1.31
Diabetic retinal oedema	418	6	5.32	2.38	5.32	2.38	5.33	2.38	5.33	2.38
Acidosis hyperchloraemic	210	3	5.32	1.71	5.3	1.71	5.3	1.7	5.3	1.7
Abdominal mass	1817	26	5.3	3.6	5.3	3.6	5.31	3.61	5.31	3.61
Respiratory acidosis	2167	31	5.3	3.72	5.3	3.72	5.31	3.72	5.31	3.73
Troponin T increased	770	11	5.29	2.92	5.29	2.92	5.3	2.92	5.3	2.92
Cholelithotomy	141	2	5.31	1.33	5.29	1.33	5.26	1.3	5.26	1.3
Renal vascular thrombosis	141	2	5.31	1.33	5.29	1.33	5.26	1.3	5.26	1.3
Blue toe syndrome	211	3	5.29	1.7	5.28	1.7	5.28	1.69	5.28	1.69
Genital lesion	282	4	5.27	1.97	5.26	1.96	5.26	1.96	5.26	1.96
Pharyngeal cancer	143	2	5.23	1.31	5.22	1.31	5.19	1.29	5.19	1.29
Post procedural diarrhoea	356	5	5.21	2.16	5.2	2.16	5.21	2.16	5.21	2.16
Micturition urgency	8244	115	5.17	4.3	5.19	4.31	5.18	4.31	5.19	4.32
Carbuncle	144	2	5.2	1.31	5.18	1.3	5.15	1.28	5.15	1.28
Adrenal adenoma	358	5	5.18	2.15	5.17	2.14	5.18	2.14	5.18	2.14
Anal pruritus	726	10	5.1	2.73	5.1	2.73	5.11	2.74	5.11	2.74
Central vision loss	147	2	5.09	1.28	5.07	1.27	5.05	1.25	5.05	1.25
Genitourinary symptom	147	2	5.09	1.28	5.07	1.27	5.05	1.25	5.05	1.25
Pancreatic failure	876	12	5.08	2.87	5.07	2.87	5.08	2.88	5.09	2.88
Urethritis	367	5	5.05	2.09	5.05	2.09	5.06	2.09	5.06	2.09
Pyelonephritis acute	1395	19	5.05	3.21	5.05	3.21	5.05	3.21	5.06	3.22
Gallbladder non-functioning	148	2	5.06	1.27	5.04	1.26	5.02	1.24	5.02	1.24
Parapsoriasis	148	2	5.06	1.27	5.04	1.26	5.02	1.24	5.02	1.24
Rocky mountain spotted fever	148	2	5.06	1.27	5.04	1.26	5.02	1.24	5.02	1.24
Stomach mass	664	9	5.02	2.6	5.02	2.6	5.03	2.61	5.03	2.61
Calcium ionised decreased	149	2	5.02	1.26	5.01	1.26	4.98	1.23	4.98	1.23
Mucosal disorder	666	9	5.01	2.59	5	2.59	5.02	2.6	5.02	2.6
Spinal nerve stimulator implantation	223	3	5.01	1.61	5	1.61	4.99	1.6	4.99	1.6
Coronary artery dissection	447	6	4.98	2.23	4.97	2.22	4.98	2.23	4.98	2.23
Intraductal papillary mucinous neoplasm	225	3	4.96	1.6	4.95	1.59	4.95	1.58	4.95	1.58
Lipid metabolism disorder	225	3	4.96	1.6	4.95	1.59	4.95	1.58	4.95	1.58
Aortic disorder	524	7	4.95	2.35	4.95	2.35	4.96	2.35	4.96	2.35
Hodgkin's disease recurrent	151	2	4.96	1.25	4.94	1.24	4.92	1.22	4.92	1.22
Orthopnoea	2109	28	4.92	3.39	4.92	3.39	4.93	3.39	4.93	3.4
White blood cells urine	227	3	4.92	1.58	4.91	1.58	4.9	1.57	4.9	1.57
Full blood count abnormal	6738	89	4.9	3.97	4.91	3.98	4.9	3.98	4.91	3.98
Discharge	1062	14	4.88	2.88	4.88	2.88	4.89	2.89	4.89	2.89
Bacterial pyelonephritis	229	3	4.88	1.57	4.87	1.57	4.86	1.56	4.86	1.56
Scrotal oedema	458	6	4.86	2.17	4.85	2.17	4.86	2.17	4.86	2.17
Cardiac operation	5131	67	4.84	3.8	4.85	3.81	4.85	3.81	4.85	3.81
Coronary artery bypass	3912	51	4.83	3.67	4.84	3.67	4.84	3.67	4.84	3.67
Colon cancer stage IV	460	6	4.84	2.16	4.83	2.16	4.84	2.16	4.84	2.16
Urine abnormality	3777	49	4.81	3.63	4.81	3.63	4.81	3.63	4.82	3.64
Pancreatitis	27821	358	4.77	4.3	4.81	4.33	4.78	4.3	4.81	4.33
Lactic acidosis	19034	245	4.78	4.21	4.8	4.23	4.78	4.21	4.8	4.23
Bronchial hyperreactivity	928	12	4.79	2.71	4.79	2.71	4.8	2.72	4.8	2.72
Vasospasm	467	6	4.76	2.13	4.76	2.13	4.77	2.13	4.77	2.13
Meningism	313	4	4.75	1.78	4.74	1.77	4.74	1.77	4.74	1.77
Disability assessment scale score increased	551	7	4.71	2.24	4.71	2.23	4.71	2.24	4.72	2.24
Thirst decreased	395	5	4.7	1.95	4.69	1.94	4.7	1.94	4.7	1.94
Vulvovaginal swelling	1346	17	4.68	2.9	4.68	2.9	4.69	2.91	4.69	2.91
Dry gangrene	475	6	4.68	2.1	4.68	2.09	4.69	2.1	4.69	2.1
Coronary artery stenosis	2304	29	4.66	3.23	4.67	3.23	4.67	3.24	4.67	3.24
Electrocardiogram abnormal	4698	59	4.66	3.6	4.66	3.61	4.66	3.61	4.67	3.61
Polycythaemia vera	557	7	4.66	2.21	4.65	2.21	4.66	2.21	4.66	2.21
Mitral valve incompetence	5585	70	4.65	3.67	4.65	3.68	4.65	3.68	4.66	3.68
Cholangitis acute	558	7	4.65	2.21	4.65	2.21	4.66	2.21	4.66	2.21
Hypoglycaemia	28567	355	4.61	4.15	4.65	4.18	4.61	4.16	4.65	4.18
Carbon dioxide abnormal	240	3	4.65	1.5	4.64	1.49	4.64	1.49	4.64	1.49
Vaginal laceration	161	2	4.65	1.17	4.63	1.16	4.61	1.14	4.61	1.14
Vulvovaginal dryness	2164	27	4.62	3.16	4.63	3.16	4.63	3.17	4.63	3.17
Fear-related avoidance of activities	162	2	4.62	1.16	4.61	1.16	4.58	1.14	4.58	1.14
Splenitis	162	2	4.62	1.16	4.61	1.16	4.58	1.14	4.58	1.14
Streptococcal urinary tract infection	162	2	4.62	1.16	4.61	1.16	4.58	1.14	4.58	1.14
Vaginal infection	3388	42	4.6	3.39	4.6	3.39	4.6	3.39	4.6	3.4
Type V hyperlipidaemia	323	4	4.6	1.72	4.59	1.72	4.6	1.71	4.6	1.71
Ocular procedural complication	163	2	4.59	1.15	4.58	1.15	4.55	1.13	4.55	1.13
Morphoea	244	3	4.58	1.47	4.57	1.47	4.56	1.46	4.56	1.46
Blood pH increased	165	2	4.54	1.14	4.52	1.13	4.5	1.12	4.5	1.12
Inferior vena cava dilatation	165	2	4.54	1.14	4.52	1.13	4.5	1.12	4.5	1.12
Groin abscess	901	11	4.52	2.5	4.52	2.49	4.53	2.5	4.53	2.5
Plicated tongue	329	4	4.52	1.69	4.51	1.69	4.51	1.68	4.51	1.68
Vascular stent stenosis	329	4	4.52	1.69	4.51	1.69	4.51	1.68	4.51	1.68
Hypernatraemia	3128	38	4.5	3.27	4.51	3.27	4.51	3.27	4.51	3.28
Tinea versicolour	250	3	4.47	1.44	4.46	1.43	4.45	1.43	4.45	1.43
Nuchal rigidity	582	7	4.46	2.12	4.45	2.11	4.46	2.12	4.46	2.12
Pancreatic enzymes increased	832	10	4.45	2.39	4.45	2.39	4.46	2.39	4.46	2.39
Stress urinary incontinence	750	9	4.45	2.31	4.44	2.3	4.45	2.31	4.45	2.31
Hyperventilation	3508	42	4.44	3.27	4.44	3.28	4.44	3.28	4.45	3.28
Diabetic gastroparesis	168	2	4.46	1.12	4.44	1.11	4.42	1.1	4.42	1.1
Oedema genital	334	4	4.45	1.66	4.44	1.66	4.44	1.66	4.44	1.66
Skin sensitisation	1008	12	4.41	2.5	4.41	2.5	4.42	2.5	4.42	2.5
Pyelonephritis	6237	74	4.4	3.5	4.41	3.5	4.4	3.5	4.41	3.51
Lipase increased	4643	55	4.39	3.37	4.4	3.37	4.4	3.37	4.4	3.37
Ejection fraction decreased	10159	120	4.38	3.66	4.39	3.67	4.38	3.66	4.39	3.67
Epididymitis	844	10	4.39	2.35	4.39	2.35	4.4	2.36	4.4	2.36
Pneumonia fungal	2298	27	4.35	2.98	4.36	2.98	4.36	2.98	4.36	2.98
Tongue exfoliation	257	3	4.34	1.4	4.34	1.4	4.33	1.39	4.33	1.39
Autoimmune pancreatitis	428	5	4.33	1.8	4.33	1.79	4.34	1.8	4.34	1.8
Paranasal sinus hyposecretion	173	2	4.33	1.09	4.31	1.08	4.29	1.06	4.29	1.06
Gallbladder enlargement	688	8	4.31	2.15	4.31	2.15	4.32	2.15	4.32	2.15
Blood lactic acid increased	3275	38	4.3	3.12	4.3	3.12	4.31	3.13	4.31	3.13
Cerebral microhaemorrhage	174	2	4.3	1.08	4.29	1.08	4.27	1.06	4.27	1.06
Splenic injury	174	2	4.3	1.08	4.29	1.08	4.27	1.06	4.27	1.06
Enthesopathy	1645	19	4.28	2.72	4.28	2.72	4.29	2.73	4.29	2.73
Alkalosis	175	2	4.28	1.08	4.26	1.07	4.24	1.05	4.24	1.05
Breast disorder female	175	2	4.28	1.08	4.26	1.07	4.24	1.05	4.24	1.05
Lipohypertrophy	435	5	4.26	1.77	4.26	1.77	4.27	1.77	4.27	1.77
Testicular pain	2089	24	4.26	2.85	4.26	2.85	4.26	2.85	4.27	2.85
Pilonidal cyst	436	5	4.25	1.77	4.25	1.76	4.26	1.76	4.26	1.76
Penile pain	1746	20	4.24	2.73	4.24	2.73	4.25	2.74	4.25	2.74
Intestinal metastasis	263	3	4.25	1.37	4.24	1.36	4.23	1.36	4.23	1.36
Discontinued product administered	177	2	4.23	1.06	4.22	1.06	4.19	1.04	4.19	1.04
Peripheral ischaemia	2393	27	4.18	2.86	4.18	2.86	4.19	2.87	4.19	2.87
Congestive cardiomyopathy	3015	34	4.18	2.98	4.18	2.98	4.19	2.99	4.19	2.99
Red blood cell count increased	2234	25	4.15	2.8	4.15	2.8	4.15	2.8	4.16	2.8
Hypervolaemia	1787	20	4.15	2.67	4.15	2.67	4.15	2.67	4.16	2.67
Skull fractured base	180	2	4.16	1.05	4.15	1.04	4.12	1.02	4.12	1.02
Dysuria	25268	280	4.11	3.65	4.13	3.67	4.11	3.66	4.14	3.67
Silent myocardial infarction	360	4	4.13	1.55	4.12	1.54	4.12	1.54	4.12	1.54
Cor pulmonale acute	182	2	4.11	1.04	4.1	1.03	4.08	1.01	4.08	1.01
Vulvitis	182	2	4.11	1.04	4.1	1.03	4.08	1.01	4.08	1.01
Multiple drug therapy	452	5	4.1	1.7	4.1	1.7	4.11	1.7	4.11	1.7
Blood creatine increased	2533	28	4.1	2.82	4.1	2.82	4.1	2.83	4.1	2.83
Cardioversion	996	11	4.09	2.26	4.09	2.26	4.1	2.26	4.1	2.26
Retroperitoneal lymphadenopathy	363	4	4.09	1.53	4.09	1.53	4.09	1.53	4.09	1.53
Throat clearing	2914	32	4.07	2.87	4.07	2.87	4.08	2.88	4.08	2.88
Abdominoplasty	184	2	4.07	1.02	4.06	1.02	4.03	1	4.03	1
Colon cancer stage II	184	2	4.07	1.02	4.06	1.02	4.03	1	4.03	1
Diabetic foot infection	1279	14	4.06	2.4	4.05	2.39	4.06	2.4	4.06	2.4
Rhonchi	1098	12	4.05	2.29	4.05	2.29	4.06	2.3	4.06	2.3
Respiratory tract haemorrhage	458	5	4.05	1.68	4.05	1.68	4.05	1.68	4.05	1.68
Heat illness	459	5	4.04	1.68	4.04	1.67	4.04	1.67	4.04	1.67
Metabolic surgery	827	9	4.03	2.09	4.03	2.09	4.04	2.09	4.04	2.09
Blood triglycerides abnormal	552	6	4.03	1.8	4.03	1.8	4.03	1.8	4.03	1.8
Jugular vein distension	370	4	4.02	1.5	4.01	1.5	4.01	1.5	4.01	1.5
Pancreatic atrophy	278	3	4.02	1.3	4.01	1.29	4	1.28	4.01	1.28
Facet joint syndrome	741	8	4	1.99	4	1.99	4.01	2	4.01	2
Infected cyst	928	10	3.99	2.14	3.99	2.14	4	2.14	4	2.14
Right ventricular dysfunction	747	8	3.97	1.98	3.97	1.98	3.97	1.98	3.98	1.98
Dehydration	85077	892	3.89	3.64	3.96	3.71	3.89	3.65	3.96	3.71
Mechanical ventilation	1038	11	3.93	2.17	3.92	2.17	3.93	2.17	3.93	2.17
Intensive care unit acquired weakness	378	4	3.93	1.47	3.92	1.47	3.93	1.47	3.93	1.47
Hyperphosphataemia	1138	12	3.91	2.21	3.91	2.21	3.91	2.22	3.91	2.22
Hypoglycaemic seizure	477	5	3.89	1.61	3.88	1.61	3.89	1.61	3.89	1.61
Bone demineralisation	860	9	3.88	2.01	3.88	2.01	3.88	2.01	3.88	2.01
Genital herpes	1147	12	3.88	2.2	3.88	2.19	3.88	2.2	3.88	2.2
Food craving	2201	23	3.87	2.57	3.87	2.57	3.88	2.57	3.88	2.57
Systolic dysfunction	865	9	3.86	2	3.85	2	3.86	2	3.86	2
Supraventricular extrasystoles	1732	18	3.85	2.42	3.85	2.42	3.86	2.42	3.86	2.42
Axillary mass	770	8	3.85	1.92	3.85	1.92	3.86	1.92	3.86	1.92
Wound necrosis	290	3	3.85	1.24	3.84	1.24	3.84	1.23	3.84	1.23
Vital functions abnormal	579	6	3.84	1.72	3.84	1.72	3.85	1.72	3.85	1.72
Arrhythmia supraventricular	580	6	3.84	1.72	3.83	1.72	3.84	1.72	3.84	1.72
Pancreatitis acute	12551	129	3.81	3.21	3.82	3.21	3.81	3.21	3.82	3.21
Carotid artery stenosis	1657	17	3.8	2.36	3.8	2.36	3.81	2.36	3.81	2.36
Micturition disorder	2440	25	3.8	2.56	3.8	2.56	3.8	2.56	3.8	2.57
Left ventricular dilatation	489	5	3.79	1.57	3.79	1.57	3.79	1.57	3.8	1.57
Embolic cerebral infarction	491	5	3.78	1.57	3.77	1.57	3.78	1.57	3.78	1.57
Peripheral arterial occlusive disease	2957	30	3.76	2.62	3.76	2.62	3.77	2.63	3.77	2.63
Brain stem infarction	593	6	3.75	1.68	3.75	1.68	3.75	1.68	3.76	1.68
SARS-CoV-2 test negative	594	6	3.75	1.68	3.74	1.68	3.75	1.68	3.75	1.68
Liver function test decreased	299	3	3.73	1.2	3.73	1.2	3.72	1.19	3.72	1.19
Cardiac failure acute	4383	44	3.72	2.77	3.72	2.77	3.73	2.77	3.73	2.77
Urine flow decreased	1500	15	3.71	2.23	3.7	2.23	3.71	2.23	3.71	2.23
Dilatation ventricular	800	8	3.71	1.85	3.7	1.85	3.71	1.85	3.71	1.85
Left ventricular hypertrophy	2503	25	3.7	2.5	3.7	2.5	3.71	2.5	3.71	2.5
Skin graft	401	4	3.7	1.39	3.7	1.38	3.7	1.38	3.7	1.38
Adrenal neoplasm	303	3	3.69	1.19	3.68	1.19	3.67	1.18	3.67	1.18
Blood cholesterol	306	3	3.65	1.18	3.64	1.17	3.64	1.17	3.64	1.17
Foreign body in gastrointestinal tract	307	3	3.64	1.17	3.63	1.17	3.63	1.16	3.63	1.16
Bundle branch block left	2349	23	3.63	2.41	3.63	2.41	3.63	2.41	3.64	2.41
Body mass index increased	1023	10	3.62	1.94	3.62	1.94	3.63	1.95	3.63	1.95
Oliguria	3586	35	3.62	2.59	3.62	2.59	3.62	2.6	3.62	2.6
Mean cell volume abnormal	308	3	3.63	1.17	3.62	1.17	3.61	1.16	3.61	1.16
Accidental underdose	6812	66	3.59	2.82	3.6	2.82	3.6	2.82	3.6	2.82
Blood urea increased	8370	81	3.59	2.88	3.59	2.89	3.59	2.89	3.6	2.89
Urinary tract infection bacterial	2067	20	3.59	2.31	3.59	2.31	3.59	2.31	3.59	2.31
Carbon dioxide decreased	621	6	3.58	1.61	3.58	1.6	3.59	1.6	3.59	1.6
Dizziness postural	6538	63	3.57	2.79	3.58	2.79	3.58	2.79	3.58	2.79
Hypertensive encephalopathy	312	3	3.58	1.16	3.57	1.15	3.57	1.14	3.57	1.14
Pneumonia influenzal	831	8	3.57	1.78	3.57	1.78	3.57	1.78	3.57	1.78
Varices oesophageal	1976	19	3.56	2.27	3.56	2.27	3.57	2.27	3.57	2.27
Immune-mediated hepatitis	1042	10	3.56	1.91	3.55	1.91	3.56	1.91	3.56	1.91
Soft tissue necrosis	418	4	3.55	1.33	3.55	1.33	3.55	1.33	3.55	1.33
Dactylitis	837	8	3.54	1.77	3.54	1.76	3.55	1.77	3.55	1.77
Nephrogenic diabetes insipidus	630	6	3.53	1.58	3.53	1.58	3.53	1.58	3.53	1.58
Bladder obstruction	316	3	3.53	1.14	3.53	1.14	3.52	1.13	3.52	1.13
Electrolyte depletion	316	3	3.53	1.14	3.53	1.14	3.52	1.13	3.52	1.13
Oedematous pancreatitis	316	3	3.53	1.14	3.53	1.14	3.52	1.13	3.52	1.13
Nocturia	8537	81	3.52	2.83	3.52	2.83	3.52	2.83	3.53	2.83
Eyelid function disorder	421	4	3.53	1.32	3.52	1.32	3.53	1.32	3.53	1.32
Immune thrombocytopenia	2529	24	3.52	2.35	3.52	2.35	3.52	2.36	3.52	2.36
Prostate infection	738	7	3.52	1.67	3.51	1.67	3.52	1.67	3.52	1.67
Dizziness exertional	528	5	3.51	1.46	3.51	1.46	3.51	1.46	3.51	1.46
Transaminases abnormal	423	4	3.51	1.32	3.51	1.31	3.51	1.31	3.51	1.31
Brain contusion	531	5	3.49	1.45	3.49	1.45	3.49	1.45	3.49	1.45
Altered state of consciousness	13428	126	3.48	2.92	3.49	2.93	3.48	2.92	3.49	2.93
Vaginal disorder	638	6	3.49	1.56	3.48	1.56	3.49	1.56	3.49	1.56
Hyperthyroidism	10133	95	3.48	2.84	3.48	2.85	3.48	2.84	3.49	2.85
Calculus urinary	1064	10	3.48	1.87	3.48	1.87	3.49	1.87	3.49	1.87
Atrophic vulvovaginitis	428	4	3.47	1.3	3.47	1.3	3.47	1.3	3.47	1.3
Physical deconditioning	1288	12	3.45	1.96	3.45	1.95	3.46	1.96	3.46	1.96
Urine leukocyte esterase positive	967	9	3.45	1.79	3.45	1.79	3.45	1.79	3.45	1.79
Pupils unequal	753	7	3.45	1.64	3.44	1.64	3.45	1.64	3.45	1.64
Insulin-like growth factor increased	1727	16	3.43	2.1	3.43	2.1	3.44	2.1	3.44	2.1
Blood electrolytes abnormal	756	7	3.43	1.63	3.43	1.63	3.44	1.63	3.44	1.63
Febrile infection	866	8	3.42	1.71	3.42	1.71	3.43	1.71	3.43	1.71
Energy increased	4454	41	3.41	2.51	3.41	2.51	3.42	2.51	3.42	2.51
Necrosis	3264	30	3.41	2.38	3.41	2.38	3.41	2.38	3.41	2.38
Sinus node dysfunction	1631	15	3.41	2.05	3.41	2.05	3.41	2.05	3.41	2.05
Pelvic abscess	761	7	3.41	1.62	3.41	1.62	3.41	1.62	3.41	1.62
Ureterolithiasis	980	9	3.4	1.77	3.4	1.76	3.41	1.77	3.41	1.77
Hypermagnesaemia	438	4	3.39	1.27	3.39	1.27	3.39	1.27	3.39	1.27
Blood pressure diastolic decreased	8117	74	3.38	2.69	3.39	2.69	3.38	2.69	3.39	2.69
Weight decreased	207941	1829	3.26	3.12	3.38	3.23	3.26	3.12	3.38	3.23
Gastrointestinal tube insertion	1429	13	3.37	1.95	3.37	1.95	3.38	1.96	3.38	1.96
Body height increased	331	3	3.37	1.09	3.37	1.09	3.36	1.08	3.36	1.08
Umbilical hernia	3745	34	3.37	2.4	3.37	2.4	3.37	2.4	3.37	2.4
Vitreous haemorrhage	1763	16	3.36	2.06	3.36	2.05	3.37	2.06	3.37	2.06
Diabetic ulcer	662	6	3.36	1.51	3.36	1.5	3.36	1.51	3.36	1.51
Antipsychotic drug level below therapeutic	443	4	3.35	1.26	3.35	1.25	3.35	1.25	3.35	1.25
Vulvovaginal burning sensation	4220	38	3.34	2.43	3.34	2.43	3.34	2.43	3.34	2.43
Lipoatrophy	555	5	3.34	1.39	3.34	1.39	3.34	1.39	3.34	1.39
Corrective lens user	445	4	3.34	1.25	3.33	1.25	3.34	1.25	3.34	1.25
Extraocular muscle paresis	446	4	3.33	1.25	3.33	1.25	3.33	1.24	3.33	1.24
Left ventricular dysfunction	4480	40	3.31	2.42	3.31	2.43	3.31	2.43	3.32	2.43
Tachypnoea	8100	72	3.3	2.61	3.3	2.62	3.3	2.62	3.3	2.62
Urinary tract infection	125739	1095	3.23	3.04	3.3	3.11	3.23	3.05	3.3	3.11
Ventricular tachycardia	8515	75	3.27	2.6	3.27	2.6	3.27	2.6	3.27	2.61
Electrocardiogram ST segment depression	1133	10	3.27	1.76	3.27	1.75	3.28	1.76	3.28	1.76
Exercise lack of	341	3	3.28	1.06	3.27	1.05	3.26	1.05	3.27	1.05
Acute myocardial infarction	17871	156	3.24	2.77	3.25	2.77	3.24	2.77	3.25	2.77
Hyphaema	344	3	3.25	1.05	3.24	1.04	3.24	1.04	3.24	1.04
Cerebral infarction	15728	137	3.23	2.73	3.24	2.74	3.23	2.73	3.24	2.74
Vulvovaginal pain	3451	30	3.22	2.25	3.22	2.25	3.23	2.25	3.23	2.25
Gastroenteritis	10857	94	3.21	2.62	3.22	2.62	3.21	2.62	3.22	2.63
Renal pain	7514	65	3.21	2.51	3.21	2.51	3.21	2.52	3.21	2.52
Fear of death	1272	11	3.2	1.77	3.2	1.77	3.21	1.77	3.21	1.77
Eyelid infection	348	3	3.21	1.04	3.2	1.03	3.2	1.03	3.2	1.03
Albuminuria	349	3	3.2	1.03	3.19	1.03	3.19	1.02	3.19	1.02
Drug delivery system issue	1160	10	3.19	1.71	3.19	1.71	3.2	1.72	3.2	1.72
Neutrophilia	3963	34	3.18	2.27	3.18	2.27	3.18	2.27	3.19	2.27
Systemic scleroderma	467	4	3.18	1.19	3.18	1.19	3.18	1.19	3.18	1.19
Penile haemorrhage	590	5	3.14	1.31	3.14	1.3	3.15	1.3	3.15	1.3
Pyuria	594	5	3.12	1.3	3.12	1.3	3.12	1.3	3.12	1.3
Anal abscess	4519	38	3.12	2.26	3.12	2.27	3.12	2.27	3.12	2.27
Noninfective gingivitis	1188	10	3.12	1.67	3.12	1.67	3.12	1.68	3.12	1.68
Hyposmia	713	6	3.12	1.4	3.12	1.4	3.12	1.4	3.12	1.4
Retinal vascular occlusion	598	5	3.1	1.29	3.1	1.29	3.1	1.29	3.1	1.29
Blood triglycerides increased	9119	76	3.09	2.47	3.09	2.47	3.09	2.47	3.1	2.47
Fungal skin infection	3117	26	3.09	2.1	3.09	2.1	3.1	2.1	3.1	2.11
Ischaemia	2760	23	3.09	2.05	3.09	2.05	3.09	2.05	3.09	2.05
Cerebellar infarction	960	8	3.09	1.54	3.09	1.54	3.09	1.54	3.09	1.54
Hyperkalaemia	21301	176	3.07	2.64	3.07	2.65	3.07	2.64	3.08	2.65
Basophil count increased	603	5	3.08	1.28	3.07	1.28	3.08	1.28	3.08	1.28
Vascular graft	2416	20	3.07	1.98	3.07	1.98	3.07	1.98	3.07	1.98
Pyoderma gangrenosum	2425	20	3.06	1.97	3.06	1.97	3.06	1.97	3.06	1.97
Fibrin D dimer increased	2184	18	3.05	1.92	3.05	1.92	3.06	1.92	3.06	1.92
Urethral stenosis	486	4	3.06	1.15	3.05	1.14	3.05	1.14	3.05	1.14
Vaginal odour	734	6	3.03	1.36	3.03	1.36	3.03	1.36	3.03	1.36
Inflammatory marker increased	3804	31	3.02	2.12	3.02	2.12	3.02	2.12	3.03	2.12
Cardiac failure	52523	422	2.98	2.71	3	2.73	2.98	2.71	3	2.73
Incontinence	7169	58	3	2.32	3	2.32	3	2.32	3.01	2.32
Blood pressure measurement	496	4	3	1.12	2.99	1.12	2.99	1.12	2.99	1.12
Vomiting projectile	1610	13	2.99	1.73	2.99	1.73	3	1.74	3	1.74
Candida infection	13714	110	2.97	2.47	2.98	2.47	2.98	2.47	2.98	2.47
Ventricular hypokinesia	1866	15	2.98	1.79	2.98	1.79	2.98	1.8	2.98	1.8
Ventricular extrasystoles	5250	42	2.97	2.19	2.97	2.19	2.97	2.19	2.97	2.19
Food aversion	881	7	2.95	1.4	2.94	1.4	2.95	1.4	2.95	1.4
Breath odour	1512	12	2.94	1.67	2.94	1.67	2.95	1.67	2.95	1.67
Urine protein/creatinine ratio increased	636	5	2.92	1.21	2.91	1.21	2.92	1.21	2.92	1.21
Blood cholesterol abnormal	3054	24	2.91	1.95	2.91	1.95	2.92	1.95	2.92	1.95
Retinopathy	2298	18	2.9	1.83	2.9	1.82	2.91	1.83	2.91	1.83
Eructation	9861	77	2.9	2.31	2.9	2.32	2.9	2.32	2.9	2.32
Adrenal insufficiency	8454	66	2.89	2.27	2.9	2.27	2.9	2.27	2.9	2.28
Vascular calcification	641	5	2.89	1.2	2.89	1.2	2.89	1.2	2.9	1.2
Benign prostatic hyperplasia	3850	30	2.89	2.02	2.89	2.02	2.89	2.02	2.89	2.02
Bacterial test positive	2052	16	2.89	1.77	2.89	1.77	2.89	1.77	2.89	1.77
Coronary artery occlusion	7367	57	2.87	2.21	2.87	2.21	2.87	2.21	2.87	2.21
Hypoglycaemic unconsciousness	1032	8	2.87	1.43	2.87	1.43	2.88	1.43	2.88	1.43
Chlamydial infection	517	4	2.87	1.08	2.87	1.08	2.87	1.07	2.87	1.07
Pneumonia streptococcal	646	5	2.87	1.19	2.87	1.19	2.87	1.19	2.87	1.19
Angina unstable	3768	29	2.85	1.98	2.85	1.98	2.86	1.98	2.86	1.98
Hypochromic anaemia	650	5	2.85	1.19	2.85	1.18	2.85	1.18	2.85	1.18
Prostatomegaly	2991	23	2.85	1.89	2.85	1.89	2.85	1.89	2.85	1.89
Bundle branch block right	2471	19	2.85	1.81	2.85	1.81	2.85	1.82	2.85	1.82
Hyperplasia	521	4	2.85	1.07	2.85	1.07	2.85	1.07	2.85	1.07
Dermal cyst	1822	14	2.85	1.68	2.85	1.68	2.85	1.69	2.85	1.69
Red cell distribution width increased	3653	28	2.84	1.96	2.84	1.96	2.84	1.96	2.85	1.96
Biliary colic	1698	13	2.84	1.64	2.84	1.64	2.84	1.65	2.84	1.65
Diastolic dysfunction	1961	15	2.83	1.71	2.83	1.7	2.84	1.71	2.84	1.71
Non-cardiac chest pain	2095	16	2.83	1.73	2.83	1.73	2.83	1.73	2.84	1.73
Urine analysis abnormal	2495	19	2.82	1.8	2.82	1.8	2.83	1.8	2.83	1.8
Heat stroke	1052	8	2.82	1.41	2.82	1.41	2.82	1.41	2.82	1.41
Effusion	923	7	2.81	1.34	2.81	1.34	2.81	1.34	2.81	1.34
Aortic stenosis	2113	16	2.81	1.72	2.81	1.72	2.81	1.72	2.81	1.72
Spinal cord neoplasm	661	5	2.81	1.17	2.8	1.16	2.81	1.16	2.81	1.16
Hypophagia	17113	129	2.8	2.35	2.8	2.36	2.8	2.35	2.8	2.36
Tricuspid valve incompetence	3852	29	2.79	1.94	2.79	1.94	2.79	1.94	2.8	1.94
Haematuria	25221	189	2.78	2.41	2.79	2.42	2.78	2.41	2.79	2.42
Gingival hypertrophy	946	7	2.74	1.31	2.74	1.3	2.75	1.31	2.75	1.31
Left ventricular failure	2031	15	2.74	1.65	2.74	1.65	2.74	1.65	2.74	1.65
Sinus arrest	815	6	2.73	1.22	2.73	1.22	2.73	1.22	2.73	1.22
Near death experience	2174	16	2.73	1.67	2.73	1.67	2.73	1.67	2.73	1.67
Hunger	6956	51	2.72	2.06	2.72	2.06	2.72	2.07	2.72	2.07
Fungaemia	954	7	2.72	1.29	2.72	1.29	2.72	1.29	2.72	1.29
Discoloured vomit	683	5	2.72	1.13	2.71	1.13	2.72	1.13	2.72	1.13
Hypermetropia	685	5	2.71	1.13	2.71	1.12	2.71	1.12	2.71	1.12
Infarction	4805	35	2.7	1.94	2.7	1.94	2.7	1.94	2.7	1.94
Blood potassium increased	10594	77	2.7	2.15	2.7	2.16	2.7	2.16	2.7	2.16
Fluid imbalance	551	4	2.7	1.01	2.69	1.01	2.69	1.01	2.69	1.01
Atrophy	1240	9	2.69	1.4	2.69	1.4	2.69	1.4	2.69	1.4
High density lipoprotein decreased	1385	10	2.68	1.44	2.67	1.44	2.68	1.44	2.68	1.44
Bile duct cancer	699	5	2.65	1.1	2.65	1.1	2.65	1.1	2.65	1.1
Granulomatosis with polyangiitis	979	7	2.65	1.26	2.65	1.26	2.65	1.26	2.65	1.26
Intentional device misuse	4775	34	2.64	1.88	2.64	1.88	2.64	1.89	2.64	1.89
Escherichia test positive	843	6	2.64	1.18	2.64	1.18	2.64	1.18	2.64	1.18
Blood pressure systolic abnormal	2814	20	2.63	1.7	2.63	1.7	2.64	1.7	2.64	1.7
Nocturnal dyspnoea	986	7	2.63	1.25	2.63	1.25	2.63	1.25	2.63	1.25
Angina pectoris	17978	127	2.62	2.2	2.63	2.2	2.62	2.2	2.63	2.21
Aortic valve incompetence	2117	15	2.63	1.58	2.62	1.58	2.63	1.58	2.63	1.58
Lip exfoliation	847	6	2.63	1.18	2.62	1.18	2.63	1.18	2.63	1.18
Colon neoplasm	708	5	2.62	1.09	2.62	1.09	2.62	1.09	2.62	1.09
Hyperlipidaemia	6113	43	2.61	1.93	2.61	1.93	2.61	1.93	2.61	1.94
Diabetes mellitus	48502	339	2.59	2.33	2.61	2.34	2.59	2.33	2.61	2.34
Anorectal disorder	1280	9	2.61	1.35	2.6	1.35	2.61	1.35	2.61	1.35
Leukocytosis	10854	76	2.6	2.07	2.6	2.07	2.6	2.07	2.6	2.08
Aortic dilatation	714	5	2.6	1.08	2.6	1.08	2.6	1.08	2.6	1.08
Mean cell haemoglobin increased	1286	9	2.59	1.35	2.59	1.35	2.6	1.35	2.6	1.35
Hyporeflexia	1001	7	2.59	1.23	2.59	1.23	2.6	1.23	2.6	1.23
Flank pain	6733	47	2.59	1.94	2.59	1.94	2.59	1.94	2.59	1.95
COVID-19 pneumonia	9053	63	2.58	2.01	2.58	2.02	2.58	2.02	2.59	2.02
Urinary tract obstruction	1876	13	2.57	1.49	2.57	1.49	2.57	1.49	2.57	1.49
Sputum retention	725	5	2.56	1.06	2.56	1.06	2.56	1.06	2.56	1.06
Fluid intake reduced	3052	21	2.55	1.66	2.55	1.66	2.55	1.66	2.55	1.66
Systemic inflammatory response syndrome	2763	19	2.55	1.62	2.55	1.62	2.55	1.63	2.55	1.63
Vocal cord disorder	1312	9	2.54	1.32	2.54	1.32	2.55	1.32	2.55	1.32
Injection site nodule	6435	44	2.53	1.88	2.54	1.89	2.54	1.89	2.54	1.89
Facial asymmetry	733	5	2.53	1.05	2.53	1.05	2.53	1.05	2.53	1.05
Pigmentation disorder	4566	31	2.52	1.77	2.52	1.77	2.52	1.77	2.52	1.77
Arterial occlusive disease	4733	32	2.51	1.77	2.51	1.77	2.51	1.77	2.51	1.77
Ventricular fibrillation	5779	39	2.5	1.83	2.5	1.83	2.5	1.83	2.51	1.83
Pancreatic mass	741	5	2.5	1.04	2.5	1.04	2.5	1.04	2.5	1.04
Respiratory alkalosis	895	6	2.49	1.12	2.48	1.11	2.49	1.11	2.49	1.11
Cystitis noninfective	1044	7	2.49	1.18	2.48	1.18	2.49	1.18	2.49	1.18
Blood pressure systolic increased	22499	150	2.47	2.11	2.48	2.11	2.47	2.11	2.48	2.11
Blood pressure systolic decreased	3291	22	2.48	1.63	2.48	1.63	2.48	1.63	2.48	1.63
Sensitivity to weather change	6297	42	2.47	1.83	2.47	1.83	2.48	1.83	2.48	1.83
Peripheral vascular disorder	3148	21	2.47	1.61	2.47	1.61	2.48	1.61	2.48	1.61
Infusion site discomfort	750	5	2.47	1.03	2.47	1.03	2.47	1.03	2.47	1.03
Pancreatic disorder	3150	21	2.47	1.61	2.47	1.61	2.47	1.61	2.47	1.61
Hypertrophic cardiomyopathy	900	6	2.47	1.11	2.47	1.11	2.47	1.11	2.47	1.11
Hepatic lesion	3174	21	2.45	1.6	2.45	1.6	2.46	1.6	2.46	1.6
Meningitis viral	907	6	2.45	1.1	2.45	1.1	2.46	1.1	2.46	1.1
Acute kidney injury	145549	943	2.4	2.26	2.44	2.29	2.4	2.26	2.44	2.29
Malignant melanoma in situ	1214	8	2.44	1.22	2.44	1.22	2.45	1.22	2.45	1.22
Endotracheal intubation	1673	11	2.44	1.35	2.44	1.35	2.44	1.35	2.44	1.35
Sepsis	74640	484	2.41	2.2	2.42	2.22	2.41	2.2	2.43	2.22
Gastric pH decreased	765	5	2.43	1.01	2.42	1.01	2.43	1.01	2.43	1.01
Atrioventricular block	4593	30	2.42	1.69	2.42	1.69	2.42	1.69	2.43	1.69
Metabolic alkalosis	918	6	2.42	1.09	2.42	1.09	2.43	1.09	2.43	1.09
Breast abscess	766	5	2.42	1.01	2.42	1.01	2.42	1.01	2.42	1.01
Implantable defibrillator insertion	767	5	2.42	1.01	2.42	1	2.42	1	2.42	1
Blood uric acid increased	3689	24	2.41	1.61	2.41	1.61	2.41	1.62	2.42	1.62
Urinary incontinence	19460	126	2.4	2.02	2.41	2.02	2.4	2.02	2.41	2.02
Sleep apnoea syndrome	16384	106	2.4	1.98	2.4	1.98	2.4	1.98	2.41	1.99
Aspartate aminotransferase abnormal	925	6	2.41	1.08	2.4	1.08	2.41	1.08	2.41	1.08
Coronary artery disease	16105	104	2.4	1.97	2.4	1.98	2.4	1.98	2.4	1.98
Cholecystitis acute	3254	21	2.39	1.56	2.39	1.56	2.4	1.56	2.4	1.56
Daydreaming	1245	8	2.38	1.19	2.38	1.19	2.38	1.19	2.38	1.19
Presyncope	16583	106	2.37	1.96	2.37	1.96	2.37	1.96	2.38	1.96
Infusion site rash	940	6	2.37	1.06	2.36	1.06	2.37	1.06	2.37	1.06
Pemphigoid	5020	32	2.36	1.67	2.36	1.67	2.37	1.67	2.37	1.67
Mean cell haemoglobin decreased	1729	11	2.36	1.3	2.36	1.3	2.36	1.31	2.36	1.31
Fractured coccyx	946	6	2.35	1.06	2.35	1.05	2.35	1.05	2.35	1.05
Amylase increased	2842	18	2.35	1.48	2.35	1.48	2.35	1.48	2.35	1.48
White blood cell disorder	2054	13	2.35	1.36	2.34	1.36	2.35	1.36	2.35	1.36
Peripheral motor neuropathy	954	6	2.33	1.05	2.33	1.04	2.33	1.05	2.33	1.05
Injection site injury	2863	18	2.33	1.47	2.33	1.47	2.33	1.47	2.33	1.47
Purulence	1114	7	2.33	1.11	2.33	1.11	2.33	1.11	2.33	1.11
Product contamination	1593	10	2.33	1.25	2.33	1.25	2.33	1.25	2.33	1.25
Renal function test abnormal	3201	20	2.32	1.49	2.32	1.49	2.32	1.49	2.32	1.49
Drug titration error	1922	12	2.31	1.31	2.31	1.31	2.32	1.31	2.32	1.31
Plantar fasciitis	2406	15	2.31	1.39	2.31	1.39	2.31	1.39	2.31	1.39
Hypovolaemic shock	3072	19	2.29	1.46	2.29	1.46	2.3	1.46	2.3	1.46
Decubitus ulcer	5515	34	2.29	1.63	2.29	1.63	2.29	1.63	2.29	1.63
Pneumonia legionella	973	6	2.29	1.03	2.28	1.02	2.29	1.03	2.29	1.03
Gastric dilatation	1304	8	2.27	1.14	2.27	1.13	2.28	1.14	2.28	1.14
Rales	4616	28	2.25	1.55	2.25	1.55	2.25	1.55	2.25	1.55
Product prescribing error	18349	111	2.24	1.86	2.25	1.86	2.25	1.86	2.25	1.87
Osteomyelitis	12261	74	2.24	1.78	2.24	1.78	2.24	1.78	2.24	1.78
Skin ulcer	18916	114	2.24	1.86	2.24	1.86	2.24	1.86	2.24	1.86
Arteriosclerosis coronary artery	3480	21	2.24	1.46	2.24	1.46	2.24	1.46	2.24	1.46
Renal impairment	59824	358	2.22	2	2.23	2.01	2.22	2	2.23	2.01
Thyroid mass	3338	20	2.22	1.43	2.22	1.43	2.22	1.43	2.22	1.43
Ear congestion	2005	12	2.22	1.26	2.22	1.26	2.22	1.26	2.22	1.26
Erysipelas	3849	23	2.21	1.47	2.21	1.47	2.22	1.47	2.22	1.47
Electrolyte imbalance	7215	43	2.21	1.64	2.21	1.64	2.21	1.64	2.21	1.64
Change of bowel habit	1342	8	2.21	1.1	2.21	1.1	2.21	1.1	2.21	1.1
Abscess limb	3373	20	2.2	1.42	2.2	1.42	2.2	1.42	2.2	1.42
Blood pressure diastolic increased	4774	28	2.17	1.5	2.17	1.5	2.18	1.5	2.18	1.5
Hypertriglyceridaemia	3587	21	2.17	1.41	2.17	1.41	2.17	1.42	2.17	1.42
Food intolerance	2741	16	2.16	1.32	2.16	1.32	2.17	1.33	2.17	1.33
Blood creatinine increased	42476	245	2.14	1.89	2.15	1.89	2.14	1.89	2.15	1.89
Joint effusion	5353	31	2.15	1.51	2.15	1.51	2.15	1.51	2.15	1.51
Type 1 diabetes mellitus	3629	21	2.14	1.4	2.14	1.4	2.15	1.4	2.15	1.4
Respiratory symptom	2085	12	2.13	1.21	2.13	1.21	2.14	1.21	2.14	1.21
Vitamin B12 deficiency	2620	15	2.12	1.28	2.12	1.28	2.12	1.28	2.13	1.28
Labyrinthitis	1929	11	2.11	1.17	2.11	1.17	2.12	1.17	2.12	1.17
Staphylococcal sepsis	2808	16	2.11	1.29	2.11	1.29	2.11	1.29	2.12	1.29
Endometrial cancer	1232	7	2.11	1	2.1	1	2.11	1	2.11	1
Weight abnormal	1936	11	2.11	1.16	2.1	1.16	2.11	1.17	2.11	1.17
Infected skin ulcer	1414	8	2.1	1.05	2.1	1.05	2.1	1.05	2.1	1.05
Cholecystitis	7118	40	2.08	1.53	2.08	1.53	2.09	1.53	2.09	1.53
Pancreatic carcinoma metastatic	2136	12	2.08	1.18	2.08	1.18	2.08	1.18	2.09	1.18
Groin pain	6604	37	2.08	1.5	2.08	1.5	2.08	1.51	2.08	1.51
Cystitis	25406	141	2.06	1.74	2.06	1.75	2.06	1.75	2.06	1.75
Fear of disease	1437	8	2.06	1.03	2.06	1.03	2.07	1.03	2.07	1.03
Brain operation	1442	8	2.06	1.03	2.05	1.03	2.06	1.03	2.06	1.03
Myocardial ischaemia	6500	36	2.05	1.48	2.05	1.48	2.06	1.48	2.06	1.48
Blood iron decreased	9604	53	2.05	1.56	2.05	1.56	2.05	1.56	2.05	1.56
Cold sweat	10914	60	2.04	1.58	2.04	1.58	2.04	1.58	2.04	1.58
Deafness neurosensory	2000	11	2.04	1.13	2.04	1.13	2.04	1.13	2.04	1.13
Cardiac pacemaker insertion	3645	20	2.03	1.31	2.03	1.31	2.04	1.31	2.04	1.31
Anuria	5107	28	2.03	1.4	2.03	1.4	2.03	1.4	2.04	1.4
Blood urine present	14102	77	2.02	1.62	2.03	1.62	2.03	1.62	2.03	1.62
Transient ischaemic attack	18909	103	2.02	1.66	2.02	1.67	2.02	1.67	2.02	1.67
Arteriosclerosis	5159	28	2.01	1.39	2.01	1.39	2.01	1.39	2.01	1.39
Polyarthritis	3691	20	2.01	1.29	2.01	1.29	2.01	1.3	2.01	1.3
Faeces hard	2953	16	2.01	1.23	2.01	1.23	2.01	1.23	2.01	1.23
Incorrect dose administered by device	14430	78	2	1.6	2.01	1.61	2.01	1.61	2.01	1.61
Therapeutic reaction time decreased	2786	15	2	1.2	1.99	1.2	2	1.2	2	1.2
Wound secretion	2792	15	1.99	1.2	1.99	1.2	1.99	1.2	1.99	1.2
Limb injury	21881	117	1.98	1.65	1.99	1.66	1.98	1.66	1.99	1.66
Stent placement	5045	27	1.98	1.36	1.98	1.36	1.99	1.36	1.99	1.36
Hepatic steatosis	11953	63	1.95	1.53	1.96	1.53	1.96	1.53	1.96	1.53
Mean cell volume increased	1901	10	1.95	1.05	1.95	1.05	1.95	1.05	1.95	1.05
Device leakage	24155	126	1.93	1.62	1.94	1.63	1.94	1.63	1.94	1.63
Renal disorder	33096	172	1.93	1.66	1.93	1.66	1.93	1.66	1.93	1.66
Extra dose administered	22647	117	1.92	1.6	1.92	1.6	1.92	1.6	1.92	1.6
Small intestine carcinoma	2130	11	1.91	1.06	1.91	1.06	1.92	1.06	1.92	1.06
Arrhythmia	28977	148	1.89	1.61	1.9	1.61	1.9	1.61	1.9	1.62
Hyperuricaemia	3124	16	1.9	1.16	1.9	1.16	1.9	1.16	1.9	1.16
Monocyte count increased	2932	15	1.9	1.14	1.9	1.14	1.9	1.14	1.9	1.14
Overweight	4510	23	1.89	1.25	1.89	1.25	1.89	1.26	1.89	1.26
Injection site mass	27724	141	1.89	1.6	1.89	1.6	1.89	1.6	1.89	1.6
Blood pressure decreased	44407	225	1.88	1.65	1.89	1.65	1.88	1.65	1.89	1.65
Haemorrhage urinary tract	1968	10	1.88	1.01	1.88	1.01	1.89	1.01	1.89	1.01
Vitamin B12 decreased	2172	11	1.88	1.04	1.88	1.04	1.88	1.04	1.88	1.04
Dry mouth	51917	261	1.87	1.65	1.87	1.66	1.87	1.65	1.87	1.66
Hyperparathyroidism secondary	2784	14	1.86	1.1	1.86	1.1	1.87	1.1	1.87	1.1
Hypotension	133523	656	1.82	1.69	1.84	1.7	1.82	1.69	1.84	1.7
Frustration tolerance decreased	7513	37	1.83	1.32	1.83	1.32	1.83	1.32	1.83	1.32
COVID-19	118130	574	1.8	1.66	1.82	1.67	1.8	1.66	1.82	1.67
Escherichia infection	5105	25	1.81	1.23	1.82	1.22	1.82	1.23	1.82	1.23
Atrioventricular block first degree	2658	13	1.81	1.05	1.81	1.05	1.82	1.05	1.82	1.05
Cardiomegaly	6773	33	1.81	1.28	1.81	1.28	1.81	1.28	1.81	1.28
Impaired gastric emptying	5547	27	1.8	1.24	1.8	1.24	1.81	1.24	1.81	1.24
Injection site haemorrhage	49538	240	1.8	1.58	1.8	1.59	1.8	1.58	1.8	1.59
Femoral neck fracture	3295	16	1.8	1.1	1.8	1.1	1.8	1.1	1.8	1.1
Septic shock	27284	132	1.79	1.51	1.8	1.51	1.8	1.51	1.8	1.52
Myocardial infarction	106336	511	1.78	1.63	1.79	1.64	1.78	1.64	1.79	1.64
Scratch	6642	32	1.79	1.26	1.79	1.26	1.79	1.26	1.79	1.26
Skin injury	2491	12	1.79	1.01	1.78	1.01	1.79	1.01	1.79	1.01
Hepatic cirrhosis	12077	58	1.78	1.38	1.78	1.38	1.78	1.38	1.78	1.38
Inflammatory bowel disease	3966	19	1.78	1.13	1.78	1.13	1.78	1.13	1.78	1.13
Dyslipidaemia	3354	16	1.77	1.08	1.77	1.08	1.77	1.08	1.77	1.08
Wrong product administered	4432	21	1.76	1.14	1.76	1.14	1.76	1.15	1.76	1.15
Urinary tract disorder	3165	15	1.76	1.06	1.76	1.06	1.76	1.06	1.76	1.06
Pulmonary congestion	8874	42	1.75	1.3	1.76	1.3	1.76	1.3	1.76	1.3
Sinus congestion	10159	48	1.75	1.32	1.75	1.32	1.75	1.32	1.75	1.32
Low density lipoprotein increased	4661	22	1.75	1.15	1.75	1.15	1.75	1.15	1.75	1.15
Illness	49185	231	1.74	1.53	1.75	1.53	1.74	1.53	1.75	1.54
Acute coronary syndrome	5317	25	1.74	1.18	1.74	1.18	1.74	1.18	1.75	1.18
Blood potassium decreased	19840	93	1.74	1.42	1.74	1.42	1.74	1.42	1.74	1.42
Protein urine present	3862	18	1.73	1.09	1.73	1.09	1.73	1.09	1.73	1.09
Atrial fibrillation	65141	301	1.71	1.53	1.72	1.54	1.71	1.53	1.72	1.54
Gastritis erosive	3020	14	1.72	1.02	1.72	1.02	1.72	1.02	1.72	1.02
Blood cholesterol increased	28274	130	1.71	1.44	1.71	1.44	1.71	1.44	1.71	1.44
Peripheral coldness	9378	43	1.7	1.26	1.7	1.26	1.7	1.26	1.7	1.26
Injection site extravasation	10509	48	1.69	1.28	1.69	1.28	1.7	1.28	1.7	1.28
Renal cyst	6156	28	1.69	1.16	1.69	1.16	1.69	1.16	1.69	1.16
Dizziness	334064	1490	1.66	1.57	1.68	1.6	1.66	1.57	1.68	1.6
Rotator cuff syndrome	8608	39	1.68	1.23	1.68	1.23	1.68	1.23	1.68	1.23
Mouth haemorrhage	4858	22	1.68	1.1	1.68	1.1	1.68	1.11	1.68	1.11
Vomiting	298475	1326	1.65	1.56	1.67	1.58	1.65	1.56	1.67	1.58
Urinary retention	21621	97	1.66	1.36	1.67	1.36	1.66	1.36	1.67	1.36
Atrial flutter	5397	24	1.65	1.1	1.65	1.1	1.65	1.11	1.65	1.11
Feeling jittery	11490	51	1.65	1.25	1.65	1.25	1.65	1.25	1.65	1.25
Taste disorder	12878	57	1.64	1.27	1.64	1.27	1.64	1.27	1.64	1.27
Cholelithiasis	19227	85	1.64	1.32	1.64	1.33	1.64	1.33	1.64	1.33
Kidney infection	15435	68	1.63	1.29	1.63	1.29	1.63	1.29	1.64	1.29
Vitamin D deficiency	7805	34	1.61	1.15	1.61	1.15	1.62	1.15	1.62	1.15
Cellulitis	37297	162	1.61	1.38	1.61	1.38	1.61	1.38	1.61	1.38
Flatulence	37585	163	1.61	1.38	1.61	1.38	1.61	1.38	1.61	1.38
Lymphoedema	5301	23	1.61	1.07	1.61	1.07	1.61	1.07	1.61	1.07
Hypophosphataemia	5126	22	1.59	1.05	1.59	1.05	1.59	1.05	1.59	1.05
Joint range of motion decreased	8947	38	1.57	1.14	1.57	1.14	1.58	1.15	1.58	1.15
Iron deficiency anaemia	6828	29	1.57	1.09	1.57	1.09	1.58	1.09	1.58	1.09
C-reactive protein increased	27614	116	1.56	1.3	1.56	1.3	1.56	1.3	1.56	1.3
Localised infection	19417	81	1.55	1.24	1.55	1.24	1.55	1.24	1.55	1.25
Muscle atrophy	7441	31	1.54	1.09	1.54	1.08	1.55	1.09	1.55	1.09
Tenderness	7926	33	1.54	1.1	1.54	1.1	1.55	1.1	1.55	1.1
Skin disorder	23906	99	1.54	1.26	1.54	1.26	1.54	1.26	1.54	1.26
Decreased appetite	167057	685	1.52	1.41	1.53	1.42	1.52	1.41	1.53	1.42
Nephrolithiasis	33812	139	1.52	1.29	1.53	1.29	1.53	1.29	1.53	1.29
Oral candidiasis	8521	35	1.52	1.09	1.52	1.09	1.52	1.09	1.52	1.09
Acute respiratory failure	12748	51	1.48	1.13	1.48	1.13	1.48	1.13	1.49	1.13
Accidental overdose	20538	82	1.48	1.19	1.48	1.19	1.48	1.19	1.48	1.19
Orthostatic hypotension	11291	45	1.48	1.1	1.48	1.1	1.48	1.1	1.48	1.1
Upper limb fracture	15816	63	1.48	1.15	1.48	1.15	1.48	1.15	1.48	1.15
Cardiovascular disorder	10587	42	1.47	1.09	1.47	1.09	1.47	1.09	1.47	1.09
Nasal congestion	46484	184	1.47	1.27	1.47	1.27	1.47	1.27	1.47	1.27
Injection site discomfort	7085	28	1.46	1.01	1.46	1.01	1.47	1.01	1.47	1.01
Gout	13033	51	1.45	1.1	1.45	1.1	1.45	1.1	1.45	1.1
Cardiac disorder	58305	227	1.44	1.27	1.45	1.27	1.44	1.27	1.45	1.27
General physical health deterioration	73772	287	1.44	1.29	1.45	1.29	1.44	1.29	1.45	1.29
Sciatica	11534	45	1.45	1.08	1.45	1.08	1.45	1.08	1.45	1.08
Respiratory tract congestion	11800	46	1.45	1.08	1.45	1.08	1.45	1.08	1.45	1.08
Surgery	35147	136	1.44	1.21	1.44	1.21	1.44	1.21	1.44	1.21
Type 2 diabetes mellitus	25935	100	1.43	1.18	1.43	1.18	1.43	1.18	1.43	1.18
Cerebrovascular accident	104391	401	1.43	1.29	1.43	1.3	1.43	1.29	1.43	1.3
Spinal pain	10909	42	1.43	1.05	1.43	1.05	1.43	1.06	1.43	1.06
Wound	22227	85	1.42	1.15	1.42	1.15	1.42	1.15	1.42	1.15
Abdominal pain	158417	597	1.4	1.29	1.4	1.3	1.4	1.29	1.41	1.3
Nephropathy	8991	34	1.4	1	1.4	1	1.4	1	1.4	1
Blood pressure abnormal	14646	54	1.37	1.05	1.37	1.05	1.37	1.05	1.37	1.05
Oedema peripheral	65478	240	1.36	1.2	1.36	1.2	1.36	1.2	1.36	1.2
Bradycardia	33480	122	1.35	1.13	1.35	1.13	1.35	1.13	1.35	1.13
Eating disorder	16760	61	1.35	1.05	1.35	1.05	1.35	1.05	1.35	1.05
Heart rate irregular	17602	64	1.35	1.05	1.35	1.05	1.35	1.06	1.35	1.06
Needle issue	21657	78	1.34	1.07	1.34	1.07	1.34	1.07	1.34	1.07
Syncope	65411	235	1.33	1.17	1.33	1.17	1.33	1.17	1.34	1.17
Ill-defined disorder	30414	109	1.33	1.1	1.33	1.1	1.33	1.1	1.33	1.1
Hypokalaemia	29710	106	1.32	1.09	1.32	1.09	1.32	1.09	1.33	1.09
Dyspnoea exertional	30686	108	1.31	1.08	1.31	1.08	1.31	1.08	1.31	1.08
Rhinorrhoea	51586	178	1.28	1.1	1.28	1.11	1.28	1.11	1.28	1.11
Hyperhidrosis	84483	291	1.28	1.14	1.28	1.14	1.28	1.14	1.28	1.14
Nausea	527220	1786	1.26	1.2	1.27	1.21	1.26	1.2	1.27	1.21
Asthenia	258484	868	1.25	1.17	1.25	1.17	1.25	1.17	1.25	1.17
Abdominal discomfort	127256	423	1.23	1.12	1.24	1.12	1.23	1.12	1.24	1.12
Therapeutic response unexpected	36792	120	1.21	1.01	1.21	1.01	1.21	1.01	1.21	1.01
Loss of consciousness	77137	249	1.2	1.06	1.2	1.06	1.2	1.06	1.2	1.06
Cataract	42925	137	1.18	1	1.18	1	1.18	1	1.19	1
Blood pressure increased	120500	384	1.18	1.07	1.18	1.07	1.18	1.07	1.18	1.07
Heart rate increased	67886	215	1.17	1.03	1.18	1.03	1.18	1.03	1.18	1.03
Renal failure	106323	335	1.17	1.05	1.17	1.05	1.17	1.05	1.17	1.05
Abdominal distension	70708	222	1.16	1.02	1.17	1.02	1.17	1.02	1.17	1.02
Abdominal pain upper	139764	436	1.16	1.05	1.16	1.05	1.16	1.05	1.16	1.05
Dyspepsia	64060	200	1.16	1.01	1.16	1.01	1.16	1.01	1.16	1.01
Diarrhoea	462226	1432	1.15	1.09	1.16	1.1	1.15	1.09	1.16	1.1
Weight increased	163685	507	1.15	1.05	1.15	1.05	1.15	1.05	1.15	1.05
Pruritus	230782	696	1.12	1.04	1.12	1.04	1.12	1.04	1.12	1.04
Dyspnoea	393974	1137	1.07	1.01	1.07	1.01	1.07	1.01	1.07	1.01
Ipragliflozin (ni = 553)
Schirmer's test abnormal	5	2	9013.18	1796.1	9048.99	1799.91	9949.4	1934.42	9985.51	1933.22
Primary immunodeficiency syndrome	51	3	1437.85	449.21	1445.97	450.48	1463.15	458.03	1471.12	457.78
Cerebral hyperperfusion syndrome	70	2	701.24	172.97	704.04	173.29	710.67	174.71	713.25	174.48
Salivary gland neoplasm	208	4	473	175.75	476.49	176.45	478.34	178.48	481.81	178.51
Acute right ventricular failure	125	2	393.72	97.95	395.3	98.13	397.98	98.69	399.42	98.55
Desmoid tumour	132	2	372.91	92.83	374.4	93	376.87	93.51	378.24	93.38
Emphysematous pyelonephritis	137	2	359.34	89.49	360.77	89.65	363.12	90.13	364.43	90
Suspected suicide attempt	154	2	319.77	79.72	321.05	79.87	323.03	80.27	324.2	80.16
Hypoglycaemic encephalopathy	233	3	316.73	101.49	318.52	101.77	320.26	102.86	322	102.79
Hepatic cancer recurrent	250	3	295.23	94.64	296.89	94.91	298.48	95.91	300.1	95.84
Foreign body in urogenital tract	183	2	269.21	67.21	270.28	67.33	271.84	67.64	272.82	67.55
Thrombotic cerebral infarction	301	3	245.27	78.72	246.65	78.94	247.91	79.75	249.26	79.69
Comminuted fracture	213	2	231.36	57.82	232.29	57.93	233.55	58.18	234.4	58.1
Peripheral nerve lesion	272	2	181.25	45.36	181.97	45.44	182.89	45.62	183.55	45.56
Blood gases abnormal	308	2	160.09	40.09	160.73	40.16	161.52	40.31	162.1	40.26
Fulminant type 1 diabetes mellitus	1027	6	144.04	64.48	145.61	64.91	145.32	65.42	146.9	65.56
Postrenal failure	346	2	142.53	35.71	143.09	35.77	143.78	35.9	144.3	35.85
Neuromyelitis optica spectrum disorder	701	4	140.53	52.56	141.56	52.77	141.93	53.31	142.96	53.32
Vulval abscess	368	2	134.01	33.59	134.55	33.65	135.18	33.77	135.67	33.72
Cholangitis acute	562	3	131.44	42.29	132.18	42.41	132.78	42.83	133.5	42.79
Respiratory tract haemorrhage	461	2	107	26.84	107.43	26.88	107.91	26.97	108.3	26.94
Heat illness	462	2	106.77	26.78	107.19	26.83	107.68	26.92	108.06	26.88
Blood HIV RNA increased	1226	5	100.5	41.71	101.42	41.93	101.44	42.31	102.36	42.36
Amaurosis fugax	527	2	93.61	23.49	93.98	23.53	94.4	23.61	94.74	23.57
Aneurysm ruptured	542	2	91.02	22.84	91.38	22.88	91.78	22.95	92.11	22.92
Ketosis	552	2	89.37	22.43	89.73	22.47	90.12	22.54	90.44	22.51
Tongue dry	904	3	81.73	26.33	82.19	26.4	82.54	26.65	82.99	26.63
Radiation pneumonitis	1876	6	78.87	35.34	79.72	35.57	79.55	35.85	80.41	35.92
Hyperglycaemic hyperosmolar nonketotic syndrome	625	2	78.94	19.81	79.25	19.85	79.6	19.91	79.88	19.88
Protein urine	625	2	78.94	19.81	79.25	19.85	79.6	19.91	79.88	19.88
Secondary adrenocortical insufficiency	1087	3	67.98	21.91	68.36	21.96	68.65	22.17	69.02	22.16
Thalamus haemorrhage	736	2	67.04	16.83	67.31	16.86	67.59	16.91	67.83	16.89
Vein collapse	745	2	66.23	16.63	66.49	16.66	66.77	16.71	67.01	16.69
Pneumonia influenzal	837	2	58.95	14.81	59.19	14.83	59.43	14.88	59.65	14.86
Ketoacidosis	4738	11	57.37	31.72	58.51	32.16	57.75	32.15	58.9	32.4
Lymphoproliferative disorder	1849	4	53.29	19.97	53.68	20.04	53.81	20.25	54.19	20.25
Escherichia sepsis	1873	4	52.61	19.71	52.99	19.79	53.12	19.99	53.5	19.99
Macular hole	974	2	50.66	12.73	50.86	12.75	51.07	12.79	51.26	12.77
Diabetic retinopathy	1965	4	50.15	18.79	50.51	18.86	50.63	19.05	50.99	19.05
N-terminal prohormone brain natriuretic peptide increased	996	2	49.55	12.45	49.74	12.47	49.95	12.51	50.12	12.49
Hyperuricaemia	3134	6	47.21	21.17	47.72	21.3	47.62	21.47	48.13	21.51
Mechanical ventilation	1047	2	47.13	11.84	47.32	11.86	47.51	11.9	47.68	11.88
Henoch-Schonlein purpura	1074	2	45.95	11.54	46.13	11.56	46.32	11.6	46.48	11.58
Hypertensive heart disease	1090	2	45.27	11.37	45.45	11.39	45.64	11.43	45.8	11.41
Infectious pleural effusion	1125	2	43.87	11.02	44.04	11.04	44.22	11.07	44.38	11.06
Cholangiocarcinoma	1146	2	43.06	10.82	43.23	10.84	43.41	10.87	43.56	10.85
Bladder spasm	1173	2	42.07	10.57	42.24	10.59	42.41	10.62	42.56	10.61
Vitreous haemorrhage	1776	3	41.61	13.42	41.84	13.45	42.02	13.58	42.24	13.57
Pemphigoid	5044	8	39.15	19.54	39.71	19.72	39.45	19.82	40.01	19.9
Pruritus genital	1303	2	37.88	9.52	38.02	9.53	38.18	9.56	38.31	9.55
Myasthenia gravis	3953	6	37.43	16.79	37.83	16.89	37.75	17.02	38.16	17.06
Cerebral infarction	15842	23	35.96	23.88	37.47	24.66	36.11	24.2	37.64	24.78
Urine ketone body present	1327	2	37.19	9.35	37.34	9.36	37.49	9.39	37.62	9.38
Pancreatic cyst	1328	2	37.16	9.34	37.31	9.35	37.46	9.38	37.59	9.37
Hypophysitis	2018	3	36.62	11.81	36.82	11.84	36.98	11.95	37.17	11.94
Cholangitis	4096	6	36.12	16.2	36.51	16.3	36.44	16.43	36.82	16.46
Bile duct stone	2183	3	33.85	10.92	34.04	10.95	34.18	11.05	34.36	11.04
Diabetes mellitus inadequate control	11220	15	33.07	19.92	33.96	20.31	33.25	20.18	34.15	20.44
Euglycaemic diabetic ketoacidosis	2376	3	31.1	10.03	31.27	10.06	31.41	10.15	31.57	10.14
Angina pectoris	18084	21	28.76	18.73	29.85	19.28	28.88	18.98	29.98	19.38
Enterocolitis	4244	5	29.04	12.07	29.3	12.13	29.3	12.24	29.56	12.25
Erythema multiforme	5397	6	27.42	12.3	27.71	12.37	27.65	12.47	27.94	12.49
Dermal cyst	1834	2	26.91	6.76	27.02	6.78	27.12	6.8	27.22	6.79
Glucose tolerance impaired	3837	4	25.68	9.63	25.87	9.66	25.93	9.76	26.11	9.76
Myositis	5137	5	23.99	9.97	24.2	10.02	24.21	10.11	24.42	10.12
Diverticulum intestinal haemorrhagic	2070	2	23.84	5.99	23.94	6	24.03	6.02	24.12	6.01
Fibula fracture	2079	2	23.74	5.97	23.83	5.98	23.93	6	24.01	5.99
Basedow's disease	2094	2	23.57	5.93	23.66	5.94	23.76	5.95	23.84	5.94
Cholecystitis acute	3272	3	22.59	7.29	22.71	7.3	22.81	7.37	22.92	7.37
Encephalitis	4383	4	22.48	8.43	22.64	8.46	22.7	8.55	22.86	8.54
Blood lactic acid increased	3310	3	22.33	7.2	22.45	7.22	22.54	7.29	22.66	7.28
Organising pneumonia	3312	3	22.31	7.2	22.44	7.22	22.53	7.29	22.65	7.28
Liver abscess	2275	2	21.7	5.45	21.78	5.46	21.87	5.48	21.94	5.47
Coronary artery stenosis	2331	2	21.17	5.32	21.26	5.33	21.34	5.35	21.42	5.34
Sjogren's syndrome	3818	3	19.36	6.24	19.46	6.26	19.54	6.32	19.65	6.31
Benign prostatic hyperplasia	3877	3	19.06	6.15	19.17	6.17	19.25	6.22	19.35	6.22
Cystitis haemorrhagic	2595	2	19.02	4.78	19.09	4.79	19.17	4.8	19.24	4.8
Staphylococcal bacteraemia	2595	2	19.02	4.78	19.09	4.79	19.17	4.8	19.24	4.8
Diabetic ketoacidosis	17590	13	18.28	10.6	18.69	10.77	18.38	10.74	18.8	10.84
Right ventricular failure	5327	4	18.5	6.94	18.63	6.96	18.68	7.03	18.81	7.03
Altered state of consciousness	13544	10	18.24	9.8	18.56	9.92	18.36	9.93	18.68	9.99
Peripheral sensory neuropathy	4092	3	18.06	5.83	18.16	5.84	18.24	5.9	18.33	5.89
Retinal haemorrhage	4120	3	17.94	5.79	18.03	5.8	18.11	5.86	18.21	5.85
Adrenal insufficiency	8514	6	17.38	7.8	17.56	7.84	17.53	7.91	17.71	7.92
Amylase increased	2858	2	17.27	4.34	17.34	4.35	17.41	4.36	17.47	4.36
Meningitis	4338	3	17.04	5.5	17.13	5.51	17.2	5.56	17.29	5.56
Congestive cardiomyopathy	3047	2	16.2	4.07	16.26	4.08	16.33	4.09	16.38	4.09
Shock	12388	8	15.94	7.96	16.16	8.03	16.06	8.07	16.28	8.1
Hypovolaemic shock	3089	2	15.98	4.02	16.04	4.02	16.1	4.04	16.16	4.03
Pyelonephritis	6307	4	15.63	5.86	15.73	5.88	15.78	5.94	15.88	5.94
Neurotoxicity	11374	7	15.19	7.23	15.37	7.28	15.31	7.33	15.49	7.35
Cardiac failure chronic	3253	2	15.17	3.82	15.23	3.82	15.29	3.83	15.34	3.83
Spinal compression fracture	6612	4	14.9	5.59	15.01	5.61	15.05	5.67	15.15	5.66
Femoral neck fracture	3309	2	14.92	3.75	14.97	3.76	15.03	3.77	15.08	3.76
Hydronephrosis	5003	3	14.77	4.77	14.85	4.78	14.92	4.82	14.99	4.82
Hypoglycaemia	28906	16	13.7	8.38	14.07	8.55	13.77	8.49	14.15	8.6
Myocarditis	7067	4	13.95	5.23	14.04	5.25	14.08	5.3	14.17	5.3
Hypertriglyceridaemia	3606	2	13.69	3.44	13.74	3.45	13.8	3.46	13.84	3.45
Stress cardiomyopathy	3642	2	13.55	3.41	13.6	3.41	13.66	3.42	13.71	3.42
Ileus	7348	4	13.41	5.03	13.5	5.05	13.54	5.1	13.63	5.1
Decubitus ulcer	5546	3	13.33	4.3	13.4	4.31	13.45	4.35	13.52	4.35
Sinus bradycardia	5800	3	12.74	4.11	12.81	4.12	12.87	4.16	12.93	4.16
Cataract operation	3898	2	12.66	3.18	12.71	3.19	12.76	3.2	12.8	3.19
Colitis ischaemic	3955	2	12.48	3.14	12.53	3.14	12.58	3.15	12.62	3.15
Interstitial lung disease	32680	16	12.11	7.42	12.44	7.56	12.18	7.51	12.51	7.61
Inflammatory bowel disease	3983	2	12.39	3.12	12.44	3.12	12.49	3.13	12.53	3.13
Thrombotic microangiopathy	6104	3	12.11	3.91	12.17	3.92	12.22	3.95	12.29	3.95
Appendicitis	6249	3	11.83	3.82	11.89	3.83	11.94	3.86	12	3.86
Hepatic function abnormal	23710	11	11.47	6.34	11.68	6.42	11.54	6.43	11.75	6.47
Diabetes mellitus	48819	22	11.16	7.34	11.58	7.56	11.21	7.44	11.63	7.59
Duodenal ulcer	4327	2	11.41	2.87	11.45	2.87	11.5	2.88	11.53	2.88
Ligament sprain	8751	4	11.26	4.22	11.34	4.24	11.37	4.28	11.44	4.28
Acidosis	4378	2	11.27	2.84	11.32	2.84	11.36	2.85	11.4	2.84
Autoimmune hepatitis	4496	2	10.98	2.76	11.02	2.77	11.06	2.77	11.1	2.77
Large intestine polyp	6870	3	10.76	3.47	10.81	3.48	10.86	3.51	10.92	3.51
Cholecystitis	7155	3	10.33	3.33	10.38	3.34	10.43	3.37	10.48	3.37
Product supply issue	4846	2	10.19	2.56	10.22	2.57	10.27	2.57	10.3	2.57
Purpura	4918	2	10.04	2.52	10.07	2.53	10.12	2.54	10.15	2.53
Haemolytic anaemia	5219	2	9.46	2.38	9.49	2.38	9.53	2.39	9.56	2.39
Obesity	10966	4	8.99	3.37	9.05	3.38	9.07	3.42	9.13	3.41
Hyperglycaemia	22576	8	8.75	4.37	8.86	4.4	8.81	4.43	8.93	4.44
Ventricular tachycardia	8587	3	8.61	2.78	8.65	2.78	8.69	2.81	8.73	2.81
Toxic skin eruption	5764	2	8.56	2.15	8.59	2.16	8.63	2.16	8.66	2.16
Pneumonia bacterial	6049	2	8.16	2.05	8.19	2.06	8.22	2.06	8.25	2.06
Rhabdomyolysis	21664	7	7.97	3.8	8.06	3.82	8.04	3.85	8.13	3.86
Cholecystectomy	6153	2	8.02	2.02	8.05	2.02	8.09	2.03	8.11	2.02
Nephropathy toxic	6334	2	7.79	1.96	7.82	1.96	7.85	1.97	7.88	1.97
Lactic acidosis	19273	6	7.68	3.44	7.75	3.46	7.74	3.49	7.82	3.5
Pemphigus	9749	3	7.58	2.45	7.62	2.45	7.65	2.48	7.69	2.47
Myocardial ischaemia	6534	2	7.55	1.9	7.58	1.9	7.61	1.91	7.64	1.9
Circulatory collapse	9924	3	7.45	2.4	7.48	2.41	7.52	2.43	7.55	2.43
Iron deficiency anaemia	6855	2	7.2	1.81	7.23	1.81	7.26	1.82	7.28	1.82
Hunger	7005	2	7.05	1.77	7.07	1.77	7.1	1.78	7.12	1.78
Subdural haematoma	10505	3	7.04	2.27	7.07	2.27	7.1	2.3	7.14	2.29
Urinary retention	21712	6	6.82	3.06	6.88	3.07	6.87	3.1	6.94	3.1
Thyroid disorder	11244	3	6.57	2.12	6.61	2.13	6.64	2.15	6.67	2.14
Bacteraemia	7744	2	6.37	1.6	6.4	1.61	6.42	1.61	6.44	1.61
Dehydration	85948	21	6.05	3.94	6.25	4.04	6.08	3.99	6.28	4.06
Blood pressure decreased	44621	11	6.09	3.37	6.2	3.41	6.13	3.42	6.24	3.43
Thirst	11995	3	6.16	1.99	6.19	1.99	6.22	2.01	6.25	2.01
Haemoptysis	20241	5	6.09	2.53	6.14	2.54	6.14	2.57	6.19	2.57
Blood bilirubin increased	16230	4	6.07	2.28	6.11	2.28	6.13	2.31	6.17	2.31
Renal disorder	33260	8	5.94	2.97	6.01	2.99	5.98	3.01	6.06	3.01
Suicide attempt	33700	8	5.86	2.93	5.93	2.95	5.9	2.97	5.98	2.97
Drug-induced liver injury	21077	5	5.85	2.43	5.89	2.44	5.9	2.47	5.95	2.46
Cystitis	25541	6	5.79	2.6	5.85	2.61	5.84	2.64	5.9	2.64
Lung disorder	34534	8	5.72	2.86	5.79	2.88	5.76	2.9	5.83	2.9
Cardiac failure	52934	11	5.14	2.84	5.22	2.87	5.17	2.88	5.25	2.89
Renal impairment	60170	12	4.93	2.8	5.02	2.83	4.96	2.83	5.05	2.85
Cerebral haemorrhage	25027	5	4.92	2.05	4.96	2.05	4.97	2.08	5.01	2.07
Haematuria	25405	5	4.85	2.02	4.89	2.02	4.9	2.05	4.93	2.04
Rib fracture	15310	3	4.83	1.56	4.85	1.56	4.87	1.58	4.9	1.57
Road traffic accident	26752	5	4.61	1.92	4.64	1.92	4.65	1.94	4.68	1.94
Hyperkalaemia	21473	4	4.59	1.72	4.62	1.73	4.63	1.75	4.66	1.74
Tubulointerstitial nephritis	16169	3	4.57	1.48	4.59	1.48	4.62	1.49	4.63	1.49
Gastroenteritis	10949	2	4.51	1.13	4.52	1.14	4.54	1.14	4.56	1.14
Pneumonia aspiration	16499	3	4.48	1.45	4.5	1.45	4.52	1.46	4.54	1.46
Depressed level of consciousness	22138	4	4.45	1.67	4.48	1.67	4.49	1.69	4.52	1.69
Liver disorder	28540	5	4.32	1.8	4.35	1.8	4.36	1.82	4.39	1.82
Abdominal pain lower	17087	3	4.33	1.4	4.34	1.4	4.37	1.41	4.39	1.41
Glycosylated haemoglobin increased	17263	3	4.28	1.38	4.3	1.38	4.32	1.4	4.34	1.4
Fracture	17983	3	4.11	1.33	4.13	1.33	4.15	1.34	4.17	1.34
Acute myocardial infarction	18024	3	4.1	1.32	4.12	1.33	4.14	1.34	4.16	1.34
Osteomyelitis	12333	2	4	1.01	4.01	1.01	4.03	1.01	4.04	1.01
Type 2 diabetes mellitus	26031	4	3.79	1.42	3.81	1.42	3.82	1.44	3.84	1.44
Malignant neoplasm progression	76125	9	2.92	1.52	2.95	1.53	2.94	1.54	2.97	1.54
Bradycardia	33598	4	2.93	1.1	2.95	1.1	2.96	1.12	2.98	1.11
Blood creatinine increased	42716	5	2.89	1.2	2.9	1.2	2.91	1.22	2.93	1.21
Underdose	60199	7	2.87	1.37	2.89	1.37	2.89	1.39	2.92	1.38
Hyponatraemia	35342	4	2.79	1.05	2.8	1.05	2.82	1.06	2.83	1.06
Hepatic enzyme increased	45520	5	2.71	1.13	2.72	1.13	2.73	1.14	2.75	1.14
Infusion related reaction	46175	5	2.67	1.11	2.68	1.11	2.69	1.13	2.71	1.12
Myocardial infarction	106836	11	2.54	1.41	2.58	1.42	2.56	1.43	2.59	1.43
Urinary tract infection	126821	13	2.53	1.47	2.57	1.48	2.55	1.49	2.59	1.49
Platelet count decreased	77946	8	2.53	1.27	2.56	1.27	2.55	1.28	2.58	1.28
Prostate cancer	78120	8	2.53	1.26	2.55	1.27	2.55	1.28	2.57	1.28
Influenza	88903	9	2.5	1.3	2.52	1.31	2.52	1.32	2.54	1.32
Decreased appetite	167726	16	2.36	1.44	2.4	1.46	2.37	1.46	2.41	1.47
Acute kidney injury	146480	12	2.03	1.15	2.05	1.15	2.04	1.16	2.06	1.16
Pyrexia	239573	18	1.86	1.17	1.89	1.18	1.87	1.19	1.9	1.19
Dapagliflozin (ni = 14054)
Temperature perception test abnormal	16	16	956.52	480.01	958.47	480.95	977.77	489.08	978.88	489.44
Post intensive care syndrome	2	2	832.29	128.18	838.22	129.44	977.77	137.74	977.91	137.74
Spermatic cord inflammation	4	2	452.13	85.65	455.19	86.51	488.88	89.55	488.95	89.55
Retroperitonitis	7	3	400.02	104.88	401.88	105.55	419.04	108.37	419.13	108.37
Fungal balanitis	5	2	367.91	73.25	370.38	73.99	391.11	75.89	391.16	75.88
Acquired phimosis	56	19	329.32	195.75	330	196.13	331.74	197.21	332.19	197.37
Balanoposthitis infective	6	2	310.1	63.95	312.16	64.6	325.92	65.79	325.97	65.79
Mitral valve thickening	83	26	304.69	196.14	305.41	196.56	306.29	197.23	306.85	197.47
Non-proliferative retinopathy	7	2	267.97	56.72	269.74	57.3	279.36	58.04	279.4	58.04
Ketosis	436	118	264.29	215.65	266.55	217.34	264.63	216.07	266.86	217.6
Ketonuria	410	109	259.59	210.16	261.65	211.69	259.94	210.59	261.97	211.95
Euglycaemic diabetic ketoacidosis	1891	488	252.24	228.34	261.28	236.2	252.33	228.74	261.37	236.28
Diabetic ketosis	180	48	260.02	189.11	260.98	189.73	260.74	189.72	261.63	190.21
Muscle hernia	18	4	213.26	72.45	214.01	72.79	217.28	73.55	217.34	73.55
Acquired mixed hyperlipidaemia	9	2	210.69	46.24	212.07	46.72	217.28	46.95	217.31	46.95
Blood osmolarity abnormal	14	3	204.92	59.29	205.84	59.68	209.52	60.22	209.57	60.22
Genital infection female	111	22	192.92	122.09	193.34	122.33	193.79	122.69	194.09	122.81
Ketoacidosis	4023	726	176.41	163.01	185.97	171.53	176.45	163.33	186.01	171.56
Urethral abscess	11	2	173.57	39.02	174.7	39.42	177.78	39.41	177.8	39.41
Intracranial artery dissection	23	4	167.56	58.13	168.15	58.41	170.05	58.82	170.09	58.82
Prostate examination abnormal	74	12	157.55	85.61	157.85	85.78	158.56	86.18	158.69	86.21
Syndesmophyte	20	3	144.47	43.17	145.12	43.45	146.67	43.59	146.7	43.59
Phimosis	440	63	139.77	107.33	140.42	107.78	140	107.57	140.62	107.94
N-terminal prohormone brain natriuretic peptide abnormal	77	11	138.81	73.8	139.08	73.95	139.68	74.28	139.79	74.3
Diabetic ketoacidosis	15832	1771	109.36	104.12	124.99	118.63	109.38	104.43	125	118.64
Total cholesterol/HDL ratio increased	120	15	121.65	71.11	121.89	71.25	122.22	71.47	122.35	71.51
Congenital hydrocephalus	349	43	120.22	87.57	120.62	87.83	120.47	87.8	120.84	87.99
Ventricular internal diameter abnormal	57	7	119.16	54.38	119.44	54.53	120.08	54.78	120.14	54.79
Penile abscess	43	5	112.68	44.69	113.01	44.87	113.69	45.04	113.73	45.04
Prostatic haemorrhage	237	27	111.07	74.58	111.33	74.74	111.39	74.84	111.6	74.93
Low density lipoprotein	27	3	107.47	32.77	107.95	32.98	108.64	32.96	108.66	32.96
Mitral valve calcification	237	26	106.95	71.33	107.2	71.48	107.27	71.57	107.46	71.66
Genital infection	207	22	103.58	66.73	103.8	66.86	103.92	66.98	104.08	67.04
Blood ketone body increased	485	51	102.64	76.91	103.03	77.17	102.82	77.08	103.19	77.29
Balanitis candida	95	10	102.35	53.35	102.55	53.46	102.92	53.66	103	53.67
Urine ketone body	125	13	101.21	57.16	101.41	57.27	101.69	57.45	101.78	57.48
Encephalocele	170	17	97.4	59.15	97.59	59.26	97.78	59.41	97.89	59.44
Fructosamine increased	20	2	96.78	22.9	97.4	23.13	97.78	22.86	97.79	22.86
Bladder trabeculation	60	6	97.07	41.97	97.32	42.1	97.78	42.25	97.82	42.26
Blood aldosterone decreased	30	3	96.84	29.7	97.27	29.89	97.78	29.84	97.8	29.84
Balanoposthitis	533	51	93.4	70.07	93.76	70.31	93.56	70.23	93.89	70.42
Acetonaemia	126	12	92.68	51.26	92.86	51.36	93.12	51.52	93.2	51.54
Aortic perforation	22	2	88.11	20.97	88.68	21.19	88.89	20.9	88.9	20.9
Umbilical hernia perforation	22	2	88.11	20.97	88.68	21.19	88.89	20.9	88.9	20.9
Type V hyperlipidaemia	300	27	87.76	59.19	87.97	59.31	88	59.37	88.17	59.45
Peripartum cardiomyopathy	101	9	86.66	43.82	86.84	43.93	87.13	44.07	87.18	44.08
Post procedural erythema	57	5	85.16	34.18	85.4	34.31	85.77	34.39	85.8	34.39
Insulin C-peptide decreased	59	5	82.28	33.07	82.52	33.19	82.86	33.26	82.89	33.26
Scrotal gangrene	24	2	80.87	19.34	81.39	19.54	81.48	19.26	81.49	19.26
Vaginal oedema	25	2	77.68	18.62	78.18	18.81	78.22	18.53	78.23	18.53
Latent autoimmune diabetes in adults	105	8	74.1	36.12	74.26	36.21	74.5	36.31	74.54	36.32
Decreased vibratory sense	279	21	73.38	47.08	73.53	47.17	73.6	47.25	73.7	47.29
Fournier's gangrene	1625	119	71.54	59.39	72.15	59.85	71.6	59.49	72.21	59.9
Nonalcoholic fatty liver disease	258	19	71.78	45.04	71.92	45.12	72.01	45.2	72.1	45.24
Cardiac asthma	82	6	71.12	31.07	71.31	31.17	71.54	31.24	71.57	31.24
Waist circumference decreased	28	2	69.45	16.74	69.9	16.91	69.84	16.64	69.85	16.64
Pleural mesothelioma	42	3	69.38	21.61	69.69	21.75	69.84	21.65	69.86	21.65
Conjunctival discolouration	86	6	67.83	29.67	68	29.76	68.22	29.82	68.25	29.82
Blood glucose normal	29	2	67.08	16.19	67.51	16.36	67.43	16.09	67.44	16.09
Pseudoparalysis	29	2	67.08	16.19	67.51	16.36	67.43	16.09	67.44	16.09
Diabetic metabolic decompensation	1222	83	66.34	53.11	66.74	53.4	66.41	53.21	66.8	53.45
Genital tract inflammation	136	9	64.4	32.8	64.54	32.88	64.71	32.97	64.75	32.97
Emphysematous cystitis	121	8	64.33	31.46	64.47	31.54	64.65	31.61	64.68	31.62
Genital infection male	46	3	63.39	19.81	63.67	19.94	63.77	19.84	63.78	19.83
Genital candidiasis	123	8	63.28	30.96	63.42	31.04	63.59	31.11	63.63	31.12
N-terminal prohormone brain natriuretic peptide increased	939	59	61.35	47.16	61.62	47.34	61.44	47.25	61.69	47.4
Thrombotic cerebral infarction	286	18	61.35	38.09	61.47	38.16	61.54	38.23	61.62	38.26
Urinary tract procedural complication	32	2	60.86	14.75	61.25	14.91	61.11	14.65	61.12	14.65
Hyperosmolar hyperglycaemic state	144	9	60.83	31.02	60.96	31.09	61.11	31.17	61.15	31.18
Pleural calcification	49	3	59.53	18.64	59.8	18.77	59.86	18.66	59.88	18.66
Vulvovaginitis	199	12	58.73	32.79	58.84	32.86	58.96	32.93	59.01	32.95
Diabetic ketoacidotic hyperglycaemic coma	118	7	57.72	26.93	57.85	27.01	58	27.06	58.03	27.07
Epididymitis	807	47	56.85	42.36	57.06	42.5	56.95	42.46	57.13	42.56
Peripheral artery angioplasty	35	2	55.69	13.55	56.04	13.69	55.87	13.44	55.88	13.44
Blood ketone body present	122	7	55.83	26.07	55.96	26.14	56.1	26.2	56.13	26.2
Malignant polyp	160	9	54.76	27.98	54.87	28.05	55	28.11	55.03	28.12
Vulval cellulitis	36	2	54.15	13.19	54.5	13.33	54.32	13.08	54.33	13.08
Hyperglycaemic hyperosmolar nonketotic syndrome	594	33	54.21	38.17	54.36	38.27	54.32	38.27	54.45	38.33
Electrocardiogram ambulatory abnormal	37	2	52.7	12.85	53.04	12.98	52.85	12.74	52.86	12.74
Bladder papilloma	56	3	52.13	16.39	52.36	16.5	52.38	16.4	52.39	16.4
Perineal cellulitis	56	3	52.13	16.39	52.36	16.5	52.38	16.4	52.39	16.4
Gingival oedema	94	5	51.75	21.07	51.9	21.15	52.01	21.16	52.03	21.16
Urine ketone body present	1264	65	50.22	39.13	50.46	39.3	50.28	39.21	50.51	39.34
Glycosuria	812	41	49.28	36.01	49.44	36.11	49.37	36.09	49.51	36.16
N-terminal prohormone brain natriuretic peptide	40	2	48.78	11.93	49.09	12.05	48.89	11.82	48.9	11.82
Colorectal adenoma	61	3	47.88	15.09	48.09	15.19	48.09	15.09	48.1	15.09
Dystrophic calcification	61	3	47.88	15.09	48.09	15.19	48.09	15.09	48.1	15.09
Pruritus genital	1245	60	47.06	36.32	47.27	36.46	47.12	36.39	47.32	36.5
Haemoconcentration	83	4	46.9	17.23	47.06	17.32	47.12	17.28	47.13	17.28
Hydrocholecystis	126	6	46.35	20.44	46.46	20.51	46.56	20.53	46.58	20.53
Sinus rhythm	344	16	45.34	27.46	45.43	27.51	45.48	27.56	45.53	27.57
Scrotal abscess	288	13	43.99	25.23	44.07	25.28	44.14	25.32	44.18	25.34
Glomerular filtration rate abnormal	916	41	43.69	31.95	43.83	32.04	43.76	32.02	43.89	32.08
Glucose urine present	732	32	42.66	29.94	42.77	30.01	42.74	30.01	42.84	30.06
Perineal abscess	347	15	42.13	25.12	42.21	25.17	42.27	25.21	42.31	25.23
Urine sodium decreased	48	2	40.7	10.01	40.97	10.11	40.74	9.9	40.75	9.9
Heterophoria	120	5	40.56	16.6	40.68	16.66	40.74	16.66	40.75	16.66
Microalbuminuria	507	21	40.4	26.1	40.48	26.15	40.5	26.18	40.56	26.21
Impaired insulin secretion	73	3	40.04	12.68	40.22	12.76	40.18	12.67	40.19	12.67
Urogenital disorder	146	6	40.01	17.69	40.11	17.75	40.18	17.76	40.2	17.77
Vulval oedema	51	2	38.33	9.44	38.57	9.54	38.34	9.34	38.35	9.34
Non-alcoholic fatty liver	229	9	38.28	19.67	38.36	19.71	38.43	19.75	38.45	19.75
Phlebolith	103	4	37.82	13.96	37.95	14.03	37.97	13.99	37.98	13.99
Magnetic resonance imaging head abnormal	240	9	36.53	18.78	36.6	18.82	36.67	18.85	36.69	18.86
Pancreatic steatosis	187	7	36.45	17.15	36.54	17.19	36.6	17.21	36.62	17.22
Eye infarction	54	2	36.21	8.93	36.44	9.02	36.21	8.83	36.22	8.83
Sarcopenia	215	8	36.24	17.9	36.32	17.94	36.38	17.97	36.4	17.97
Foreign body in gastrointestinal tract	299	11	35.85	19.64	35.92	19.68	35.97	19.71	36	19.72
Chest expansion decreased	82	3	35.66	11.32	35.82	11.39	35.77	11.3	35.78	11.3
Anti-GAD antibody positive	56	2	34.92	8.62	35.15	8.71	34.92	8.52	34.93	8.52
Facial neuralgia	251	9	34.93	17.96	35	18.01	35.06	18.04	35.08	18.04
Diabetic hyperosmolar coma	197	7	34.61	16.29	34.69	16.33	34.74	16.35	34.76	16.35
Postprandial hypoglycaemia	114	4	34.18	12.64	34.3	12.7	34.31	12.66	34.32	12.66
Paroxysmal arrhythmia	58	2	33.72	8.33	33.94	8.42	33.72	8.24	33.72	8.24
Vascular shunt	58	2	33.72	8.33	33.94	8.42	33.72	8.24	33.72	8.24
Genital erythema	288	10	33.83	18.01	33.9	18.05	33.95	18.08	33.97	18.08
Electrocardiogram T wave amplitude decreased	173	6	33.78	14.98	33.86	15.02	33.91	15.03	33.93	15.03
Aortic valve calcification	262	9	33.46	17.22	33.53	17.26	33.59	17.29	33.61	17.29
Glycosylated haemoglobin	146	5	33.35	13.69	33.45	13.74	33.49	13.73	33.5	13.73
Hypertrophy	294	10	33.14	17.64	33.21	17.68	33.26	17.71	33.28	17.72
Leukocyturia	560	19	33.09	20.94	33.15	20.98	33.17	21.01	33.22	21.02
Exercise tolerance increased	60	2	32.61	8.06	32.81	8.15	32.59	7.97	32.6	7.97
Peripheral circulatory failure	271	9	32.35	16.65	32.42	16.69	32.47	16.72	32.49	16.72
Ventricular hyperkinesia	61	2	32.07	7.93	32.28	8.02	32.06	7.84	32.06	7.84
Immune-mediated uveitis	62	2	31.56	7.81	31.76	7.89	31.54	7.72	31.55	7.72
Penile discomfort	62	2	31.56	7.81	31.76	7.89	31.54	7.72	31.55	7.72
Genital discomfort	370	12	31.61	17.79	31.67	17.82	31.71	17.85	31.74	17.86
pH urine decreased	64	2	30.58	7.57	30.77	7.65	30.56	7.48	30.56	7.48
Body mass index abnormal	129	4	30.21	11.19	30.32	11.25	30.32	11.21	30.33	11.21
Benign neoplasm of bladder	98	3	29.86	9.51	29.99	9.57	29.93	9.49	29.94	9.49
Prostatic adenoma	131	4	29.75	11.03	29.86	11.08	29.86	11.04	29.86	11.04
Coronary revascularisation	100	3	29.26	9.32	29.39	9.38	29.33	9.3	29.34	9.3
Necrotising fasciitis	2126	63	28.94	22.52	29.07	22.61	28.97	22.56	29.1	22.64
Atrial enlargement	211	6	27.7	12.31	27.77	12.35	27.8	12.35	27.82	12.35
Metastatic bronchial carcinoma	106	3	27.61	8.8	27.73	8.86	27.67	8.79	27.68	8.78
Vertebrobasilar insufficiency	106	3	27.61	8.8	27.73	8.86	27.67	8.79	27.68	8.78
Sudden visual loss	178	5	27.37	11.26	27.45	11.31	27.47	11.29	27.47	11.3
Portal fibrosis	215	6	27.19	12.09	27.26	12.12	27.29	12.13	27.3	12.13
Ischaemic enteritis	75	2	26.11	6.49	26.28	6.55	26.07	6.4	26.08	6.4
Body mass index increased	1006	27	26.19	17.87	26.25	17.9	26.24	17.91	26.29	17.93
Bladder tamponade	187	5	26.05	10.73	26.13	10.77	26.14	10.76	26.15	10.76
Urinary tract infection fungal	337	9	26.02	13.42	26.08	13.45	26.11	13.47	26.13	13.47
Heart sounds	113	3	25.91	8.27	26.02	8.32	25.96	8.25	25.96	8.25
Food refusal	526	14	25.95	15.26	26	15.29	26.02	15.31	26.05	15.32
Tracheal pain	76	2	25.77	6.4	25.93	6.47	25.73	6.32	25.73	6.32
Cardiac sarcoidosis	114	3	25.68	8.2	25.79	8.25	25.73	8.18	25.74	8.18
Blood glucose	77	2	25.44	6.32	25.6	6.39	25.4	6.24	25.4	6.24
Candiduria	79	2	24.79	6.16	24.95	6.23	24.75	6.08	24.76	6.08
Respiratory fatigue	198	5	24.61	10.14	24.68	10.18	24.69	10.17	24.7	10.17
Hypoglycaemic coma	1435	36	24.49	17.59	24.56	17.63	24.53	17.63	24.59	17.66
Inferior vena cava dilatation	163	4	23.92	8.89	24.01	8.93	23.99	8.9	24	8.9
Eyelid operation	164	4	23.78	8.84	23.86	8.88	23.85	8.85	23.85	8.85
Heat illness	453	11	23.67	13.01	23.71	13.04	23.74	13.06	23.76	13.06
Brain stem infarction	585	14	23.33	13.73	23.38	13.76	23.4	13.78	23.42	13.78
Glomerular filtration rate increased	548	13	23.13	13.34	23.17	13.37	23.2	13.39	23.22	13.39
Prostatic abscess	127	3	23.06	7.37	23.16	7.42	23.1	7.35	23.1	7.35
Transferrin saturation decreased	254	6	23.02	10.25	23.07	10.28	23.1	10.28	23.11	10.28
Polyuria	5479	128	22.83	19.16	23.03	19.31	22.84	19.19	23.04	19.32
Subgaleal haematoma	171	4	22.81	8.48	22.88	8.52	22.87	8.49	22.88	8.49
Perineal pain	430	10	22.67	12.11	22.71	12.13	22.74	12.15	22.75	12.15
Candida test positive	216	5	22.56	9.31	22.62	9.34	22.63	9.33	22.64	9.33
Renal abscess	483	11	22.2	12.21	22.24	12.23	22.27	12.25	22.28	12.26
Perineal disorder	90	2	21.77	5.42	21.91	5.48	21.73	5.35	21.73	5.35
Creatinine urine increased	228	5	21.37	8.82	21.43	8.85	21.44	8.84	21.45	8.84
Diabetes mellitus inadequate control	10999	236	20.97	18.43	21.31	18.71	20.98	18.46	21.32	18.72
Blood bicarbonate decreased	944	20	20.67	13.27	20.71	13.29	20.72	13.31	20.74	13.32
Pyelonephritis acute	1385	29	20.43	14.14	20.48	14.17	20.47	14.18	20.51	14.2
Vocal cord paresis	144	3	20.34	6.51	20.43	6.56	20.37	6.49	20.37	6.49
Postoperative respiratory failure	97	2	20.21	5.04	20.34	5.09	20.16	4.97	20.16	4.97
[truncated: 965 more rows]

## Sheet: Table S2
Table S2. List of detected ADRs in Scenario 2 (DDIs)
	Num. of events				PRR		ROR
ADR	n00	n10	n01	n11	Estimate	Lower limit	Estimate	Lower limit
Concomitant use of canagliflozin and glimepiride
Urine ketone body	122	5	6	5	1134.82	453.69	1148.04	457.16
Cystatin C increased	66	0	0	2	774.23	174.01	779.81	175.16
Small intestinal ulcer haemorrhage	101	0	0	2	506.71	114.65	510.34	115.41
Blood ketone body increased	472	35	21	8	479.66	235.73	488.13	238.56
Diabetic gangrene	207	8	10	3	387.84	118.27	391	118.96
Urine ketone body present	1230	57	26	16	374.69	227.84	387.86	233.88
Ketosis	512	22	14	6	327.94	144.09	332.38	145.37
Cervicobrachial syndrome	312	0	3	3	257.43	78.71	259.52	79.17
Silent myocardial infarction	361	0	0	3	222.51	68.08	224.32	68.48
Euglycaemic diabetic ketoacidosis	2198	98	73	10	129.69	69.09	132.51	70.15
Respiratory tract inflammation	427	0	0	2	120.1	27.44	120.95	27.62
Computerised tomogram thorax abnormal	706	0	1	3	113.82	34.9	114.74	35.1
Malignant ascites	479	0	12	2	107.07	24.47	107.83	24.63
Neurogenic bladder	1363	3	9	5	101.78	41.34	102.95	41.64
Coronary artery stenosis	2288	1	36	8	98.99	48.87	100.72	49.45
Bladder neoplasm	1244	2	6	4	88.04	31.96	88.89	32.16
Hypochloraemia	591	0	2	2	86.79	19.85	87.4	19.98
Peripheral artery occlusion	1284	1	5	4	85.3	30.97	86.12	31.16
Oropharyngeal candidiasis	657	0	1	2	78.07	17.86	78.62	17.97
Cardiac death	688	0	3	2	74.56	17.06	75.08	17.17
Cholecystitis acute	3235	10	22	8	70.01	34.58	71.24	34.98
Hydronephrosis	4960	7	27	12	69.29	39.07	71.09	39.79
Helicobacter gastritis	1149	1	5	3	69.94	21.47	70.51	21.59
Tinea infection	756	0	4	2	67.85	15.52	68.33	15.62
Blood bicarbonate decreased	932	16	14	2	55.04	12.6	55.43	12.68
Chronic gastritis	2027	2	16	4	54.03	19.63	54.55	19.75
Cerebellar infarction	956	2	8	2	53.66	12.28	54.04	12.36
Ureterolithiasis	975	1	11	2	52.62	12.04	52.99	12.12
Cerebral infarction	15518	79	242	26	48.6	33.01	51.39	34.52
Hypoglycaemic unconsciousness	1012	0	26	2	50.69	11.6	51.05	11.68
Ketoacidosis	4592	110	39	8	49.33	24.37	50.18	24.65
Conjunctivitis allergic	1050	4	0	2	48.86	11.18	49.2	11.26
Inguinal hernia	4881	0	21	8	46.4	22.92	47.21	23.19
Diabetic ketoacidosis	16936	350	291	26	44.53	30.25	47.08	31.63
Bladder transitional cell carcinoma	1111	1	63	2	46.18	10.57	46.5	10.64
Tinea pedis	1129	0	11	2	45.44	10.4	45.76	10.47
Electrocardiogram ST segment depression	1130	0	11	2	45.4	10.39	45.72	10.46
Contrast media allergy	1168	0	8	2	43.92	10.06	44.23	10.12
Upper respiratory tract inflammation	1221	4	25	2	42.02	9.62	42.31	9.68
Gallbladder cancer	1258	1	4	2	40.78	9.34	41.07	9.4
Acidosis	4324	11	39	6	38.85	17.14	39.36	17.28
Pyelonephritis acute	1378	12	22	2	37.23	8.52	37.49	8.58
Rhinitis allergic	3106	12	19	4	35.26	12.81	35.6	12.89
Retinal haemorrhage	4078	7	33	5	34.02	13.83	34.41	13.93
Diabetic foot	2400	14	29	3	33.49	10.29	33.76	10.34
Vitreous haemorrhage	1757	3	17	2	29.2	6.69	29.4	6.73
Vascular stent thrombosis	1835	0	5	2	27.96	6.4	28.15	6.44
Hypernatraemia	3137	6	20	3	25.62	7.87	25.82	7.91
Azotaemia	2017	16	50	2	25.44	5.83	25.61	5.86
Nephrogenic anaemia	5543	2	335	5	25.03	10.18	25.31	10.25
Basedow's disease	2083	1	10	2	24.63	5.64	24.8	5.68
Skin erosion	2151	0	19	2	23.85	5.46	24.02	5.5
Bile duct stone	2155	5	24	2	23.81	5.45	23.97	5.49
Stress cardiomyopathy	3619	0	22	3	22.21	6.82	22.38	6.86
Benign prostatic hyperplasia	3837	2	38	3	20.95	6.44	21.11	6.47
Embolic stroke	2519	6	27	2	20.37	4.67	20.51	4.7
Intracranial aneurysm	2653	0	5	2	19.34	4.43	19.47	4.46
Leg amputation	2670	7	27	2	19.22	4.4	19.35	4.43
Arthritis bacterial	2690	0	7	2	19.07	4.37	19.21	4.4
Nephropathy toxic	6311	7	14	4	17.36	6.31	17.52	6.35
Low density lipoprotein increased	4632	19	29	3	17.35	5.33	17.49	5.36
Hypoglycaemia	27086	60	1761	15	15.94	9.56	16.43	9.78
Colon cancer	10445	15	82	6	16.08	7.1	16.29	7.15
Diabetes mellitus inadequate control	10707	48	474	6	15.69	6.92	15.89	6.98
Gastric ulcer	12705	7	78	7	15.52	7.3	15.75	7.36
Pneumothorax	11027	2	33	6	15.23	6.72	15.43	6.78
Ventricular extrasystoles	5253	0	36	3	15.3	4.7	15.42	4.73
Polyuria	5525	27	52	3	14.55	4.47	14.66	4.49
Disseminated intravascular coagulation	7958	4	58	4	13.76	5	13.89	5.03
Hypercalcaemia	8451	0	53	4	12.96	4.71	13.08	4.74
Gastroenteritis	10841	19	86	5	12.8	5.2	12.94	5.24
Myocardial ischaemia	6479	9	45	3	12.41	3.81	12.5	3.83
Hepatic function abnormal	23545	26	140	10	12.11	6.46	12.35	6.55
Weight fluctuation	9173	7	53	4	11.94	4.34	12.05	4.37
Gastric cancer	24284	12	45	10	11.74	6.26	11.98	6.35
Generalised oedema	6821	0	28	3	11.78	3.62	11.87	3.64
Acute myocardial infarction	17789	35	196	7	11.09	5.21	11.25	5.26
Angina pectoris	17909	46	143	7	11.01	5.18	11.17	5.22
Lipase increased	4630	3	63	2	11.08	2.54	11.16	2.55
Urinary retention	21589	9	112	8	10.49	5.19	10.66	5.24
Renal impairment	59606	47	508	21	10.19	6.63	10.62	6.84
Metabolic acidosis	19068	55	223	7	10.34	4.86	10.49	4.9
Sunburn	5182	0	13	2	9.9	2.27	9.97	2.28
Ligament sprain	8712	3	37	3	9.23	2.84	9.3	2.85
Blood triglycerides increased	9081	9	102	3	8.85	2.72	8.92	2.73
Dementia Alzheimer's type	5973	10	35	2	8.59	1.97	8.65	1.98
Pyelonephritis	6246	17	46	2	8.21	1.88	8.27	1.89
Skin cancer	17218	0	39	5	8.06	3.28	8.14	3.3
Dehydration	85220	72	655	22	7.47	4.91	7.79	5.06
Iron deficiency anaemia	6779	7	69	2	7.57	1.73	7.62	1.74
Large intestine polyp	6813	9	49	2	7.53	1.73	7.58	1.74
Cardiac failure congestive	51491	10	419	13	7.24	4.18	7.42	4.25
Septic shock	27308	11	90	7	7.22	3.39	7.32	3.42
Atrial fibrillation	65005	45	376	16	7.09	4.33	7.31	4.42
Intervertebral disc protrusion	16358	4	84	4	6.7	2.43	6.75	2.45
Pneumonia aspiration	16392	7	99	4	6.68	2.43	6.74	2.44
Metastases to liver	12220	1	100	3	6.58	2.02	6.63	2.03
Osteomyelitis	12228	14	90	3	6.57	2.02	6.62	2.03
Cardiac failure	52574	43	317	11	5.98	3.29	6.1	3.33
Nocturia	8559	11	46	2	5.99	1.37	6.03	1.38
Pollakiuria	28884	29	197	6	5.82	2.57	5.88	2.58
Knee arthroplasty	13777	2	38	3	5.83	1.79	5.88	1.8
Nephropathy	8943	5	75	2	5.74	1.31	5.77	1.32
Glaucoma	14041	3	52	3	5.72	1.76	5.77	1.77
Acute respiratory distress syndrome	10092	2	18	2	5.08	1.17	5.12	1.17
Lung neoplasm malignant	33630	6	61	6	4.99	2.2	5.05	2.22
Hyperglycaemia	21975	123	482	4	4.98	1.81	5.03	1.82
Pharyngitis	10385	2	47	2	4.94	1.13	4.97	1.14
Lymphoma	10790	1	38	2	4.76	1.09	4.79	1.1
Cataract	42743	23	289	7	4.61	2.17	4.67	2.18
Increased appetite	11143	1	57	2	4.6	1.06	4.63	1.06
Pancreatic carcinoma	25437	10	160	4	4.31	1.57	4.34	1.57
Skin ulcer	18896	21	110	3	4.25	1.31	4.28	1.31
Pleural effusion	40120	5	215	6	4.19	1.85	4.23	1.86
Osteonecrosis	26357	0	16	4	4.16	1.51	4.19	1.52
Urinary incontinence	19479	8	96	3	4.13	1.27	4.15	1.27
Psoriatic arthropathy	27466	50	60	4	3.99	1.45	4.02	1.46
Treatment noncompliance	32352	15	68	4	3.39	1.23	3.41	1.24
Interstitial lung disease	32429	15	248	4	3.38	1.23	3.4	1.23
Hyponatraemia	35134	12	196	4	3.12	1.13	3.14	1.14
Myocardial infarction	106258	43	535	11	2.96	1.63	3.01	1.64
Cellulitis	37220	38	197	4	2.94	1.07	2.96	1.07
Gastrooesophageal reflux disease	54854	114	337	5	2.53	1.03	2.55	1.03
Acute kidney injury	144504	163	1813	12	2.38	1.34	2.42	1.35
Breast cancer	71841	4	72	6	2.34	1.03	2.36	1.04
Renal failure	105378	29	1243	8	2.15	1.06	2.17	1.07
Concomitant use of empagliflozin and glimepiride
Embolic cerebellar infarction	8	0	0	6	7032.6	2438.15	7063.11	2445.58
Eosinophilic myocarditis	416	2	0	26	628.4	422.1	640.63	428.75
Iliac artery rupture	31	0	4	2	583.98	131.17	584.99	131.32
Vulval cellulitis	33	1	2	2	548.94	123.61	549.89	123.74
Urine ketone body	77	50	7	4	497.25	177.67	498.74	177.97
Blood ketone body increased	358	149	17	12	333.47	186.63	336.41	187.82
Pneumococcal bacteraemia	57	0	1	2	319.12	73.03	319.67	73.12
Hyperphosphatasaemia	95	0	5	3	297.45	90.87	298.14	90.98
Atypical fibroxanthoma	66	0	0	2	275.81	63.32	276.29	63.39
Ketosis	433	101	11	9	205.53	105.39	206.89	105.86
Penile infection	98	9	1	2	186.04	42.98	186.36	43.03
Eczema asteatotic	352	2	0	6	166.52	73.28	167.25	73.48
Fournier's gangrene	962	719	48	15	155.79	93.19	157.51	93.96
Immune-mediated renal disorder	120	0	0	2	152.01	35.21	152.28	35.25
Epileptic aura	133	0	0	2	137.19	31.81	137.43	31.84
Urine ketone body present	1092	195	28	14	127.96	75.21	129.27	75.78
Salivary gland pain	147	1	1	2	124.15	28.81	124.37	28.84
Colon cancer stage II	184	0	0	2	99.23	23.07	99.4	23.09
Glycosylated haemoglobin decreased	1012	81	33	10	97.99	52.2	98.7	52.47
Ketonuria	395	111	9	4	97.23	35.43	97.52	35.49
Diabetic ketosis	192	29	5	2	95.1	22.12	95.26	22.14
Embolic cerebral infarction	484	1	7	4	79.36	28.94	79.6	28.99
Immune-mediated hepatitis	1035	2	7	8	76.23	37.67	76.67	37.81
Scrotal abscess	256	28	15	2	71.35	16.62	71.47	16.64
Genital erythema	281	13	2	2	65.01	15.15	65.12	15.17
Genital infection fungal	601	63	5	4	63.92	23.33	64.11	23.37
Cervicobrachial syndrome	312	0	4	2	58.55	13.65	58.66	13.67
Type V hyperlipidaemia	319	2	4	2	57.27	13.36	57.37	13.37
Balanoposthitis	496	75	10	3	57.11	17.69	57.24	17.71
Glucose urine present	682	66	12	4	56.33	20.57	56.5	20.6
Malignant neoplasm of unknown primary site	329	3	1	2	55.53	12.95	55.63	12.97
Pancreatitis necrotising	924	23	7	5	52.52	21.42	52.71	21.46
Fibrous histiocytoma	348	0	7	2	52.5	12.25	52.59	12.26
Vulval abscess	348	18	2	2	52.5	12.25	52.59	12.26
Colon injury	434	0	2	2	42.1	9.83	42.18	9.84
Pruritus genital	1187	96	17	5	40.88	16.68	41.03	16.72
Renal abscess	473	14	5	2	38.64	9.02	38.7	9.03
Brain contusion	523	3	8	2	34.94	8.16	35	8.17
Brain stem infarction	583	4	10	2	31.35	7.32	31.4	7.33
Vulvovaginal candidiasis	913	15	5	3	31.03	9.63	31.1	9.64
Cerebellar infarction	953	5	7	3	29.73	9.22	29.8	9.23
Ketoacidosis	3438	1264	37	10	28.85	15.4	29.05	15.48
Orchitis	635	16	3	2	28.78	6.73	28.83	6.73
Essential hypertension	1745	1	26	5	27.81	11.35	27.91	11.38
Colonic abscess	685	1	3	2	26.68	6.24	26.73	6.24
Carpal tunnel decompression	711	0	0	2	25.71	6.01	25.75	6.01
Coronary artery bypass	3901	41	11	10	25.42	13.58	25.6	13.64
Seronegative arthritis	718	2	21	2	25.46	5.95	25.5	5.96
Immune-mediated hepatic disorder	722	0	1	2	25.32	5.92	25.36	5.92
Post procedural haematoma	1127	1	1	3	25.14	7.8	25.2	7.81
Adenocarcinoma gastric	728	1	9	2	25.11	5.87	25.15	5.87
Mallory-Weiss syndrome	748	0	4	2	24.44	5.71	24.48	5.72
Optic ischaemic neuropathy	1210	3	9	3	23.42	7.27	23.47	7.28
Glycosuria	787	60	4	2	23.23	5.43	23.26	5.44
Ventricular fibrillation	5762	26	17	13	22.49	12.99	22.7	13.08
Chemical burn	864	0	1	2	21.16	4.95	21.19	4.95
Heart injury	881	0	14	2	20.75	4.85	20.78	4.86
Pyelonephritis acute	1374	16	21	3	20.62	6.4	20.67	6.41
Abnormal loss of weight	5004	168	39	10	19.82	10.59	19.96	10.64
Infusion site rash	938	4	2	2	19.49	4.56	19.52	4.56
Diabetes mellitus inadequate control	10543	212	460	20	19.03	12.24	19.3	12.37
Vulvovaginal pruritus	3289	145	26	6	17.83	7.89	17.91	7.91
Carotid artery stenosis	1637	14	20	3	17.31	5.37	17.35	5.38
Hyperlipidaemia	6042	33	71	10	16.42	8.77	16.53	8.81
Polycythaemia	1117	32	9	2	16.37	3.83	16.39	3.83
Hyperuricaemia	3063	11	61	5	15.85	6.47	15.9	6.49
Micturition disorder	2427	21	13	4	15.83	5.79	15.88	5.8
Cerebral infarction	15484	113	244	24	15.58	10.42	15.84	10.56
Painful respiration	1810	1	9	3	15.66	4.86	15.69	4.87
Contrast media allergy	1167	1	8	2	15.66	3.66	15.69	3.67
Diabetic nephropathy	1825	25	52	3	15.53	4.82	15.56	4.83
Portal hypertension	1852	1	7	3	15.3	4.75	15.34	4.76
Gastroenteritis norovirus	1203	1	0	2	15.2	3.55	15.22	3.56
Respiratory arrest	12346	11	26	18	14.61	9.17	14.79	9.26
Varices oesophageal	1954	16	22	3	14.5	4.5	14.53	4.51
Peripheral artery occlusion	1268	17	7	2	14.42	3.37	14.44	3.38
Hypercholesterolaemia	4936	4	37	7	13.93	6.56	14	6.58
Chronic kidney disease-mineral and bone disorder	1344	0	64	2	13.6	3.18	13.62	3.19
Insulin resistance	1348	22	12	2	13.56	3.17	13.58	3.18
Blood glucose abnormal	13000	468	260	17	13.09	8.11	13.24	8.18
Fungal infection	22291	1446	134	28	12.65	8.71	12.89	8.85
Subileus	1421	0	3	2	12.86	3.01	12.89	3.01
Polyuria	5409	143	48	7	12.72	5.99	12.78	6.01
Coronary artery stenosis	2263	26	41	3	12.52	3.89	12.55	3.89
Pancreatic disorder	3110	17	40	4	12.36	4.52	12.39	4.53
Eructation	9735	65	126	12	12.27	6.93	12.37	6.97
Angina pectoris	17849	106	129	21	11.81	7.68	11.98	7.76
Intra-abdominal fluid collection	1544	1	12	2	11.84	2.77	11.86	2.77
Adenocarcinoma	1549	2	4	2	11.8	2.76	11.82	2.76
Acute hepatic failure	8576	9	10	10	11.57	6.18	11.64	6.21
Acute myocardial infarction	17688	136	183	20	11.34	7.3	11.5	7.37
Hypoxic-ischaemic encephalopathy	1603	0	16	2	11.4	2.67	11.42	2.67
Vomiting projectile	1606	11	4	2	11.38	2.66	11.4	2.67
Pericardial haemorrhage	1626	0	5	2	11.24	2.63	11.26	2.63
Nephrogenic anaemia	5537	8	334	6	10.59	4.69	10.64	4.7
Ventricular tachycardia	8429	66	86	9	10.56	5.45	10.63	5.47
Dizziness postural	6507	56	31	7	10.57	4.98	10.62	4.99
Vitreous haemorrhage	1746	14	17	2	10.47	2.45	10.49	2.45
Urine abnormality	3765	45	12	4	10.21	3.74	10.23	3.74
Urine output increased	1796	40	19	2	10.18	2.38	10.2	2.38
Injection site scar	1868	6	17	2	9.79	2.29	9.8	2.29
Diabetic retinopathy	1870	29	68	2	9.78	2.29	9.79	2.29
Weight abnormal	1930	9	6	2	9.47	2.22	9.49	2.22
Ventricular extrasystoles	5216	37	34	5	9.31	3.8	9.34	3.81
Necrotising fasciitis	1999	154	34	2	9.15	2.14	9.16	2.14
Left ventricular failure	2017	13	14	2	9.06	2.12	9.08	2.12
Testicular pain	2071	22	18	2	8.83	2.07	8.84	2.07
Basedow's disease	2077	7	10	2	8.8	2.06	8.82	2.06
Non-cardiac chest pain	2080	14	15	2	8.79	2.06	8.8	2.06
Blood lactic acid increased	3248	35	27	3	8.73	2.71	8.74	2.71
Left ventricular dysfunction	4451	36	29	4	8.63	3.16	8.66	3.16
Drug level increased	10461	7	97	9	8.51	4.39	8.56	4.41
Bile duct stone	2152	8	24	2	8.5	1.99	8.51	1.99
Infarction	4791	31	14	4	8.02	2.94	8.04	2.94
Hypertriglyceridaemia	3560	18	27	3	7.96	2.47	7.98	2.48
Hyperglycaemia	21744	354	469	17	7.83	4.85	7.91	4.89
Pemphigoid	4936	28	84	4	7.79	2.85	7.81	2.85
Injection site nodule	6264	39	171	5	7.75	3.17	7.77	3.17
Hepatocellular carcinoma	6318	4	66	5	7.68	3.14	7.71	3.14
Thirst	11628	294	67	9	7.66	3.95	7.7	3.97
Tenosynovitis	2403	0	3	2	7.61	1.78	7.62	1.78
Myocardial ischaemia	6457	31	43	5	7.52	3.07	7.54	3.08
Tricuspid valve incompetence	3824	26	28	3	7.41	2.3	7.43	2.3
Urine analysis abnormal	2484	17	11	2	7.36	1.72	7.37	1.72
Glomerular filtration rate decreased	8039	161	81	6	7.3	3.23	7.32	3.24
Accidental underdose	6744	61	68	5	7.2	2.94	7.22	2.95
Oesophageal candidiasis	2549	8	7	2	7.17	1.68	7.18	1.68
Blood glucose decreased	28452	419	749	20	7.05	4.54	7.14	4.58
Leg amputation	2626	51	27	2	6.96	1.63	6.97	1.63
Obstruction	2676	6	6	2	6.83	1.6	6.84	1.6
Systemic inflammatory response syndrome	2737	17	26	2	6.68	1.56	6.69	1.56
Diabetic neuropathy	2826	45	113	2	6.47	1.51	6.48	1.52
Trigger finger	2913	9	14	2	6.28	1.47	6.29	1.47
Peripheral arterial occlusive disease	2923	28	34	2	6.25	1.46	6.26	1.47
Pancreatitis	27546	341	275	17	6.18	3.83	6.24	3.86
Renal cell carcinoma	2964	9	14	2	6.17	1.44	6.18	1.45
Parosmia	4656	7	16	3	6.09	1.89	6.1	1.89
Intentional overdose	38600	36	153	23	5.99	3.97	6.07	4.01
Hypoglycaemia	26807	339	1760	16	5.97	3.64	6.03	3.67
Escherichia urinary tract infection	3082	4	21	2	5.93	1.39	5.94	1.39
Lumbar vertebral fracture	3157	5	12	2	5.79	1.36	5.8	1.36
Cardiac failure chronic	3169	61	23	2	5.77	1.35	5.78	1.35
Renal function test abnormal	3181	18	20	2	5.75	1.35	5.76	1.35
Necrosis	3251	28	13	2	5.62	1.32	5.63	1.32
Limb operation	3283	6	7	2	5.57	1.3	5.58	1.3
Skin toxicity	3338	0	8	2	5.48	1.28	5.49	1.28
Leukocytosis	10800	70	54	6	5.43	2.41	5.45	2.41
Injection site vesicles	3418	5	8	2	5.35	1.25	5.36	1.25
Arteriosclerosis coronary artery	3458	19	22	2	5.29	1.24	5.3	1.24
Altered state of consciousness	13279	119	149	7	5.18	2.44	5.2	2.45
Renal pain	7487	61	27	4	5.13	1.88	5.15	1.88
Subcutaneous abscess	3601	6	21	2	5.08	1.19	5.08	1.19
Carbohydrate antigen 125 increased	3647	1	10	2	5.01	1.17	5.02	1.17
Angina unstable	3739	27	29	2	4.89	1.14	4.9	1.15
Inflammatory marker increased	3799	29	5	2	4.81	1.13	4.82	1.13
Cardiac arrest	44404	101	245	21	4.75	3.09	4.81	3.12
Benign prostatic hyperplasia	3811	28	39	2	4.8	1.12	4.8	1.12
Micturition urgency	8208	111	36	4	4.68	1.71	4.69	1.72
Oropharyngeal discomfort	6079	10	12	3	4.66	1.45	4.67	1.45
Cardiovascular disorder	10527	37	60	5	4.61	1.88	4.62	1.89
Diabetes mellitus	47827	318	675	21	4.41	2.87	4.46	2.89
Blood glucose fluctuation	6530	137	169	3	4.34	1.35	4.35	1.35
Enterocolitis	4219	9	19	2	4.33	1.01	4.34	1.02
Nephropathy	8918	30	73	4	4.31	1.58	4.32	1.58
Poor quality sleep	16046	33	47	7	4.29	2.02	4.3	2.02
Drug-induced liver injury	20958	30	85	9	4.25	2.19	4.27	2.2
Increased tendency to bruise	6932	11	37	3	4.09	1.27	4.1	1.27
Electrolyte imbalance	7102	40	113	3	3.99	1.24	4	1.24
Dysuria	25114	270	154	10	3.95	2.11	3.97	2.12
Coronary artery occlusion	7303	54	64	3	3.88	1.21	3.89	1.21
Type 2 diabetes mellitus	25755	90	180	10	3.85	2.06	3.87	2.06
Hyperthyroidism	10007	91	126	4	3.84	1.41	3.85	1.41
Lactic acidosis	18446	238	588	7	3.73	1.76	3.74	1.76
Subdural haematoma	10418	33	53	4	3.69	1.35	3.7	1.35
Colon cancer	10433	27	84	4	3.68	1.35	3.69	1.35
Blood potassium increased	10473	73	121	4	3.67	1.34	3.68	1.34
Pulmonary embolism	55757	100	165	20	3.6	2.32	3.64	2.33
Pulmonary thrombosis	7884	10	28	3	3.59	1.12	3.6	1.12
Obesity	10870	32	64	4	3.54	1.29	3.54	1.3
Cystitis	25311	132	95	9	3.52	1.82	3.53	1.82
Scab	8058	8	33	3	3.52	1.09	3.52	1.09
Blood urea increased	8287	78	83	3	3.42	1.06	3.43	1.06
Nerve injury	8299	22	47	3	3.41	1.06	3.42	1.06
Renal impairment	59315	338	509	20	3.38	2.18	3.42	2.19
Nocturia	8492	78	45	3	3.34	1.04	3.34	1.04
Hair disorder	11667	7	60	4	3.29	1.21	3.3	1.21
Cataract	42643	123	282	14	3.28	1.93	3.3	1.94
Ligament sprain	8707	8	37	3	3.25	1.01	3.26	1.01
Injection site mass	27478	132	246	9	3.24	1.67	3.26	1.68
Hepatic steatosis	11868	59	85	4	3.24	1.19	3.25	1.19
Pancreatitis acute	12361	125	190	4	3.11	1.14	3.12	1.14
Coronary artery disease	15940	99	165	5	3.05	1.24	3.05	1.25
Localised infection	19332	75	85	6	3.03	1.34	3.04	1.35
Rash pruritic	33594	45	123	10	2.95	1.58	2.97	1.58
Haematuria	25071	182	150	7	2.74	1.29	2.75	1.29
Blood urine present	14038	73	64	4	2.74	1	2.74	1
Myocardial infarction	105818	483	518	28	2.66	1.84	2.7	1.85
Extra dose administered	22578	111	69	6	2.6	1.15	2.61	1.15
Blood creatinine increased	42187	234	289	11	2.59	1.43	2.6	1.43
Sepsis	74259	465	381	19	2.57	1.63	2.59	1.64
Chronic kidney disease	116353	173	1451	29	2.51	1.74	2.54	1.76
Limb discomfort	27558	55	98	7	2.5	1.18	2.5	1.18
Ascites	19604	10	94	5	2.48	1.01	2.48	1.01
Cardiac failure	52207	410	316	12	2.29	1.29	2.3	1.3
Injection site haemorrhage	49147	229	391	11	2.22	1.22	2.23	1.23
Hypotension	132981	628	542	28	2.12	1.46	2.14	1.47
Flatulence	37395	155	190	8	2.11	1.05	2.12	1.05
Hepatic enzyme increased	45261	95	160	9	1.97	1.02	1.97	1.02
Weight increased	163030	478	655	29	1.79	1.24	1.81	1.25
Hypertension	144196	337	654	25	1.74	1.18	1.76	1.18
Renal failure	105089	318	1234	17	1.62	1	1.63	1.01
COVID-19	117934	555	196	19	1.62	1.03	1.62	1.03
Concomitant use of ipragliflozin and glimepiride
Comminuted fracture	213	0	0	2	937.85	208.49	951.76	209.3
Blood gases abnormal	305	0	3	2	655.19	145.91	664.9	146.48
Aneurysm ruptured	541	0	1	2	369.51	82.44	374.98	82.76
Escherichia sepsis	1859	0	14	4	233.71	84.23	241.31	85.55
Macular hole	971	0	3	2	205.91	45.99	208.95	46.16
Fulminant type 1 diabetes mellitus	1014	4	13	2	197.18	44.04	200.09	44.21
Pemphigoid	4963	1	81	7	158.72	74.33	168.3	77.05
Pancreatic cyst	1319	0	9	2	151.59	33.87	153.83	34
Radiation pneumonitis	1869	4	7	2	106.99	23.91	108.56	24
Neurotoxicity	11359	0	15	7	69.35	32.48	73.5	33.66
Hyperuricaemia	3070	4	64	2	65.14	14.56	66.09	14.61
Decubitus ulcer	5503	0	43	3	57.61	17.48	58.95	17.64
Sinus bradycardia	5788	0	12	3	54.78	16.62	56.05	16.77
Inflammatory bowel disease	3979	0	4	2	50.26	11.24	50.99	11.28
Altered state of consciousness	13393	5	151	5	41.23	16.68	42.91	17.03
Cholecystectomy	6122	0	31	2	32.67	7.3	33.14	7.33
Circulatory collapse	9888	0	36	3	32.07	9.73	32.8	9.82
Pyelonephritis	6261	2	46	2	31.94	7.14	32.4	7.17
Large intestine polyp	6821	1	49	2	29.32	6.56	29.74	6.58
Hypoglycaemia	27135	11	1771	5	20.35	8.23	21.16	8.4
Liver disorder	28427	0	113	5	19.42	7.86	20.19	8.02
Diabetic ketoacidosis	17276	10	314	3	18.35	5.57	18.76	5.62
Thirst	11921	1	74	2	16.78	3.75	17.01	3.76
Body temperature decreased	13511	0	28	2	14.8	3.31	15.01	3.32
Cerebral haemorrhage	24883	2	144	3	12.74	3.87	13.02	3.9
Cerebral infarction	15576	21	266	2	12.84	2.87	13.01	2.88
Hepatic enzyme increased	45356	0	164	5	12.17	4.92	12.64	5.02
Road traffic accident	26638	2	114	3	11.9	3.61	12.16	3.64
Lactic acidosis	18680	4	593	2	10.71	2.39	10.85	2.4
Rhabdomyolysis	21573	5	91	2	9.27	2.07	9.39	2.08
Disorientation	23228	0	101	2	8.61	1.93	8.72	1.93
Renal impairment	59645	8	525	4	7.28	2.63	7.49	2.66
Herpes zoster	45638	0	141	3	6.95	2.11	7.09	2.12
Heart rate decreased	31720	0	101	2	6.3	1.41	6.38	1.41
Interstitial lung disease	32430	14	250	2	6.17	1.38	6.24	1.38
Alanine aminotransferase increased	36162	1	104	2	5.53	1.24	5.6	1.24
Acute kidney injury	144661	6	1819	6	4.63	2.04	4.82	2.07
Blood creatinine increased	42418	3	298	2	4.71	1.05	4.77	1.06
Cataract	42766	0	294	2	4.68	1.05	4.73	1.05
Blood pressure decreased	44462	9	159	2	4.5	1.01	4.55	1.01
Dizziness	334260	4	1283	7	2.36	1.1	2.44	1.12
Concomitant use of dapagliflozin and glimepiride
Retroperitonitis	7	0	0	3	6605.25	1663.71	6626.89	1665.89
Pseudoparalysis	29	0	0	2	1061.63	235.22	1063.5	235.17
Penile abscess	41	3	2	2	753.39	169.05	754.71	169.01
Pleural mesothelioma	42	1	0	2	735.59	165.18	736.87	165.14
Vulval oedema	51	0	0	2	606.59	136.94	607.65	136.91
Diabetic metabolic decompensation	1142	58	80	25	380.02	255.16	392.4	261.8
Chondromalacia	146	0	1	3	331.57	101.3	332.62	101.4
Thrombotic cerebral infarction	276	13	10	5	301.92	122.14	303.7	122.52
Vertebrobasilar insufficiency	105	1	1	2	295.56	67.59	296.07	67.57
Diabetic ketosis	176	45	4	3	275.14	84.22	276.02	84.3
Urine ketone body	116	11	9	2	267.6	61.27	268.07	61.25
Vulvovaginitis	197	9	2	3	245.86	75.33	246.64	75.4
Incision site impaired healing	227	0	0	3	213.41	65.46	214.09	65.52
Capillary leak syndrome	1111	0	1	13	201.16	115.82	204.46	117.19
Testicular swelling	785	4	6	9	195.39	100.38	197.56	101.12
Genital discomfort	367	8	3	4	179.55	65.16	180.36	65.29
Hypoglycaemic encephalopathy	176	1	57	2	176.53	40.57	176.83	40.56
Product monitoring error	1420	0	1	14	169.74	99.79	172.75	101.08
Bladder tamponade	187	3	0	2	166.16	38.21	166.45	38.2
Heat illness	443	7	10	4	148.76	54.03	149.44	54.14
Euglycaemic diabetic ketoacidosis	1823	473	68	15	141.84	84.97	144.54	86.16
Compartment syndrome	1716	0	1	14	140.47	82.62	142.95	83.68
Vascular stenosis	220	1	2	2	141.27	32.52	141.51	32.51
Liposarcoma	235	2	1	2	132.26	30.46	132.49	30.45
Ketonuria	400	106	10	3	121.17	37.28	121.56	37.32
Lymphocytic hypophysitis	265	0	0	2	117.31	27.03	117.51	27.02
Brain stem infarction	577	10	8	4	114.23	41.53	114.75	41.61
Scrotal abscess	273	11	15	2	113.87	26.24	114.07	26.23
Cerebral artery stenosis	292	1	2	2	106.47	24.54	106.65	24.54
Pyelonephritis acute	1369	21	16	8	99.26	49.02	100.23	49.32
Colon cancer stage III	319	0	3	2	97.47	22.48	97.63	22.47
Hypoglycaemic coma	1239	29	196	7	95.54	44.87	96.35	45.1
Ketosis	418	116	18	2	74.4	17.17	74.52	17.17
Testicular pain	2091	2	11	9	73.37	37.78	74.18	38.05
Phimosis	435	61	5	2	71.49	16.5	71.61	16.5
Glucose urine present	719	29	13	3	67.43	20.79	67.64	20.8
Ketoacidosis	3991	711	32	15	64.8	38.86	66.02	39.4
Mallory-Weiss syndrome	748	0	3	3	64.82	19.98	65.02	20
Muscle contracture	1325	1	3	5	62.94	25.62	63.3	25.69
Balanoposthitis	522	49	11	2	59.58	13.76	59.68	13.76
Pruritus genital	1227	56	18	4	53.73	19.57	53.97	19.61
Fournier's gangrene	1567	114	58	5	53.22	21.67	53.53	21.73
Brain stem haemorrhage	620	1	7	2	50.17	11.59	50.25	11.59
Cerebral artery occlusion	633	5	10	2	49.14	11.35	49.22	11.35
Vascular stent thrombosis	1832	3	2	5	45.52	18.54	45.79	18.59
Carotid arteriosclerosis	725	4	12	2	42.9	9.92	42.98	9.91
Polycythaemia	1140	9	8	3	42.53	13.12	42.67	13.13
Diabetes mellitus inadequate control	10544	211	455	25	41.17	27.75	42.48	28.45
Lacunar infarction	1171	13	28	3	41.41	12.78	41.54	12.79
Bradypnoea	1630	1	25	4	40.45	14.74	40.63	14.76
Bladder cancer recurrent	793	8	30	2	39.23	9.07	39.29	9.06
Angioplasty	891	4	1	2	34.91	8.07	34.97	8.07
Polyuria	5434	118	45	10	31.46	16.79	31.84	16.92
Necrotising fasciitis	2094	59	32	4	31.49	11.47	31.63	11.5
Thyroiditis	2132	2	8	4	30.92	11.27	31.06	11.29
Dyslipidaemia	3313	22	29	6	30.45	13.45	30.67	13.51
Lactic acidosis	18498	186	564	31	29.16	20.47	30.31	21.13
Secondary adrenocortical insufficiency	1086	0	2	2	28.65	6.63	28.69	6.62
Disseminated intravascular coagulation	7948	14	49	13	28.12	16.24	28.57	16.42
Labelled drug-drug interaction medication error	8652	2	27	14	27.86	16.42	28.34	16.62
Splenic rupture	1151	0	0	2	27.03	6.25	27.07	6.25
Haematocrit increased	1800	4	8	3	26.94	8.32	27.02	8.32
Glycosylated haemoglobin increased	16380	165	698	23	24.36	16.14	25.06	16.5
Diastolic dysfunction	1956	9	8	3	24.79	7.65	24.87	7.66
Toe amputation	4144	41	36	6	24.35	10.76	24.52	10.8
Chronic gastritis	2027	2	17	3	23.92	7.39	24	7.39
Heparin-induced thrombocytopenia	2088	9	2	3	23.23	7.17	23.3	7.18
Diabetic neuropathy	2847	24	111	4	23.16	8.44	23.26	8.46
Abnormal loss of weight	5148	24	42	7	23	10.82	23.19	10.87
Aortic valve incompetence	2099	21	9	3	23.1	7.13	23.17	7.14
Diverticular perforation	1447	11	5	2	21.5	4.97	21.54	4.97
Localised oedema	3199	6	15	4	20.61	7.51	20.7	7.53
Gangrene	4089	28	31	5	20.4	8.31	20.51	8.33
Hypopituitarism	1545	0	5	2	20.14	4.66	20.17	4.66
Urinary bladder haemorrhage	1555	2	16	2	20.01	4.63	20.04	4.63
Urine analysis abnormal	2496	5	10	3	19.43	6	19.49	6
VIIth nerve paralysis	1623	2	8	2	19.17	4.44	19.2	4.43
Cystitis haemorrhagic	2569	18	7	3	18.88	5.83	18.93	5.83
Wrong patient received product	1671	9	8	2	18.62	4.31	18.65	4.31
Escherichia sepsis	1854	5	16	2	16.78	3.88	16.81	3.88
Idiopathic pulmonary fibrosis	3040	0	18	3	15.95	4.93	16	4.93
Fluid intake reduced	3042	16	12	3	15.94	4.92	15.99	4.93
Pancreatitis acute	12424	62	183	11	15.17	8.34	15.37	8.41
Pancreatic carcinoma metastatic	2057	5	84	2	15.13	3.5	15.15	3.5
Hypertonic bladder	2137	9	24	2	14.56	3.37	14.58	3.37
Pulmonary alveolar haemorrhage	3435	1	12	3	14.12	4.36	14.16	4.36
Arterial occlusive disease	4700	21	40	4	14.03	5.12	14.09	5.12
Coronary artery stenosis	2245	44	42	2	13.86	3.21	13.88	3.21
Acute myocardial infarction	17725	99	189	14	13.6	8.01	13.83	8.11
Pyelonephritis	6199	64	43	5	13.45	5.48	13.53	5.5
Ileus paralytic	2361	5	21	2	13.18	3.05	13.2	3.05
Urosepsis	6400	95	25	5	13.03	5.31	13.1	5.33
Tricuspid valve incompetence	3821	29	28	3	12.69	3.92	12.73	3.92
Blood creatine increased	2537	12	10	2	12.26	2.84	12.28	2.84
Synovial cyst	4039	1	16	3	12.01	3.71	12.04	3.71
Leg amputation	2663	14	27	2	11.68	2.7	11.7	2.7
Pneumonia aspiration	16373	26	92	11	11.51	6.33	11.66	6.38
Thirst	11837	85	68	8	11.48	5.68	11.58	5.71
Ventricular fibrillation	5765	23	26	4	11.44	4.17	11.48	4.18
Colon cancer	10429	31	81	7	11.35	5.34	11.44	5.37
Systemic inflammatory response syndrome	2749	5	26	2	11.32	2.62	11.34	2.62
Vulvovaginal mycotic infection	2798	8	16	2	11.12	2.57	11.14	2.57
Large intestine perforation	4385	3	12	3	11.06	3.42	11.09	3.42
Peripheral arterial occlusive disease	2931	20	34	2	10.62	2.46	10.63	2.46
Urinary retention	21543	55	107	13	10.38	5.99	10.53	6.05
Altered state of consciousness	13356	42	148	8	10.18	5.03	10.27	5.06
Hypovolaemia	3059	29	20	2	10.17	2.35	10.19	2.35
Blood glucose fluctuation	6630	37	168	4	9.95	3.63	9.99	3.63
Adrenal insufficiency	8478	19	18	5	9.84	4.01	9.89	4.02
Cholecystitis acute	3232	13	28	2	9.63	2.23	9.64	2.23
Gastroenteritis	10816	44	85	6	9.33	4.12	9.39	4.14
Right ventricular failure	5303	4	21	3	9.15	2.82	9.17	2.83
Vulvovaginal pruritus	3401	33	30	2	9.15	2.12	9.16	2.12
Coronary artery occlusion	7331	26	63	4	8.99	3.28	9.03	3.28
Type 1 diabetes mellitus	3602	18	28	2	8.64	2	8.65	2
Asphyxia	5653	11	8	3	8.58	2.65	8.6	2.65
Angina unstable	3729	37	29	2	8.34	1.93	8.36	1.93
Shock	12220	59	111	6	8.26	3.65	8.31	3.66
Protein urine present	3839	8	31	2	8.1	1.88	8.12	1.87
Varicose vein	3874	2	11	2	8.03	1.86	8.04	1.86
Drug eruption	10503	27	43	5	7.94	3.24	7.98	3.24
Retinal haemorrhage	4077	8	36	2	7.63	1.77	7.64	1.77
Paralysis	9123	10	13	4	7.23	2.64	7.26	2.64
Cardiac failure acute	4362	27	36	2	7.13	1.65	7.14	1.65
Appetite disorder	4621	7	20	2	6.73	1.56	6.74	1.56
Ileus	7300	15	34	3	6.64	2.05	6.66	2.05
Angina pectoris	17913	42	143	7	6.61	3.11	6.66	3.12
Dehydration	84948	344	646	31	6.35	4.46	6.57	4.58
Hypercholesterolaemia	4928	12	42	2	6.31	1.46	6.32	1.46
Sinus tachycardia	7796	8	27	3	6.22	1.92	6.24	1.92
Myelosuppression	10633	10	6	4	6.2	2.26	6.22	2.26
Glomerular filtration rate decreased	8076	124	84	3	6.01	1.85	6.02	1.86
Abdominal pain lower	17029	14	41	6	5.92	2.62	5.96	2.63
Increased appetite	11131	13	55	4	5.92	2.16	5.95	2.16
Polyneuropathy	8252	10	11	3	5.88	1.82	5.89	1.82
Coronavirus infection	5414	5	10	2	5.75	1.33	5.75	1.33
Hepatic steatosis	11889	38	85	4	5.55	2.02	5.57	2.03
Pulmonary congestion	8871	16	26	3	5.47	1.69	5.48	1.69
Dysuria	25266	118	156	8	5.38	2.66	5.42	2.67
Type 2 diabetes mellitus	25791	54	182	8	5.27	2.61	5.31	2.62
Coronary artery disease	16005	34	165	5	5.21	2.12	5.24	2.13
Pneumonia bacterial	5999	11	39	2	5.19	1.2	5.19	1.2
Septic shock	27250	69	89	8	4.99	2.47	5.03	2.48
Appendicitis	6217	14	19	2	5	1.16	5.01	1.16
Interstitial lung disease	32417	27	243	9	4.73	2.44	4.77	2.45
Blood glucose increased	118074	415	2573	31	4.57	3.21	4.71	3.29
Ovarian cancer	6624	14	12	2	4.7	1.09	4.7	1.09
Obesity	10855	47	65	3	4.47	1.38	4.48	1.38
Intentional overdose	38601	35	166	10	4.43	2.36	4.47	2.38
Diabetes mellitus	47982	163	684	12	4.29	2.42	4.34	2.44
Jaundice	15242	19	64	4	4.33	1.58	4.34	1.58
Urinary incontinence	19448	39	94	5	4.29	1.75	4.31	1.75
Pollakiuria	28779	134	196	7	4.11	1.94	4.14	1.94
Urinary tract infection	125765	380	660	29	4.01	2.78	4.12	2.84
Suicide attempt	33586	25	89	8	4.05	2	4.08	2.01
Haematuria	25139	114	151	6	4.01	1.77	4.04	1.78
Hyperkalaemia	20988	144	340	5	3.97	1.62	3.99	1.62
Cardio-respiratory arrest	22030	13	95	5	3.79	1.54	3.8	1.55
Intentional product misuse	78189	116	362	16	3.53	2.16	3.58	2.18
Haematoma	18647	20	97	4	3.54	1.29	3.55	1.29
Metabolic acidosis	18834	289	226	4	3.5	1.28	3.51	1.28
Unresponsive to stimuli	14539	22	74	3	3.34	1.03	3.34	1.03
Acute kidney injury	144058	609	1798	27	3.26	2.23	3.34	2.27
Pancreatic carcinoma	25395	52	159	5	3.28	1.34	3.3	1.34
Renal impairment	59456	197	518	11	3.17	1.74	3.2	1.75
Loss of consciousness	76889	108	375	14	3.14	1.85	3.17	1.86
Drug-induced liver injury	20952	36	90	4	3.15	1.15	3.16	1.15
Hypothyroidism	21123	45	109	4	3.12	1.14	3.13	1.14
Rhabdomyolysis	21506	72	89	4	3.07	1.12	3.08	1.12
Blood cholesterol increased	28191	64	144	5	2.96	1.21	2.97	1.21
Cardiac failure	52299	318	319	9	2.93	1.51	2.96	1.52
Haematochezia	40766	44	101	7	2.9	1.37	2.92	1.37
Aspartate aminotransferase increased	29554	26	99	5	2.82	1.15	2.83	1.15
Hypokalaemia	29581	64	166	5	2.82	1.15	2.83	1.15
Alanine aminotransferase increased	36129	34	100	6	2.79	1.23	2.81	1.24
Sepsis	74552	172	388	12	2.76	1.56	2.79	1.57
Atrial fibrillation	64921	129	382	10	2.63	1.41	2.65	1.41
Weight decreased	208024	517	1199	30	2.51	1.75	2.57	1.78
Rash pruritic	33623	16	128	5	2.48	1.01	2.49	1.01
Lung neoplasm malignant	33624	12	62	5	2.48	1.01	2.49	1.01
Gastrooesophageal reflux disease	54936	32	335	7	2.16	1.01	2.16	1.02
Myocardial infarction	106139	162	533	13	2.11	1.22	2.12	1.22
Blood pressure increased	120231	214	426	13	1.86	1.07	1.87	1.08
Constipation	151977	94	788	16	1.82	1.11	1.83	1.11
Decreased appetite	166406	241	1079	16	1.66	1.01	1.67	1.02
Concomitant use of tofogliflozin and glimepiride
Nail discolouration	2986	0	10	8	1340.03	657.79	1890.64	812.28
Myositis	5121	1	12	8	781.38	383.71	1102.27	473.72
Pulmonary alveolar haemorrhage	3436	0	13	2	248.39	53.71	265.25	54.65
Immune thrombocytopenic purpura	3534	1	5	2	241.5	52.22	257.9	53.14
Pemphigoid	4962	2	86	2	172	37.2	183.66	37.85
Febrile neutropenia	43495	2	108	8	92	45.2	129.42	55.64
Neuropathy peripheral	67873	0	323	8	58.96	28.97	82.79	35.59
Neutrophil count decreased	28540	2	109	4	66.56	23.77	77.13	25.44
White blood cell count decreased	81747	1	333	5	29.66	11.91	35.81	13.11
Cardiac failure	52614	3	325	3	26.15	7.81	28.97	8.11
Malignant neoplasm progression	75912	4	214	4	25.03	8.94	28.9	9.53
Concomitant use of luseogliflozin and glimepiride
Lacunar infarction	1184	0	29	2	937.22	202.56	1021.58	207.12
Staphylococcal sepsis	2817	0	5	2	393.96	85.2	429.37	87.1
Gastric ulcer	12711	1	83	2	87.31	18.89	95.09	19.3
Cerebral infarction	15596	1	266	2	71.16	15.39	77.49	15.72
Neutrophil count decreased	28542	0	111	2	38.88	8.41	42.3	8.58
Stomatitis	44655	0	165	2	24.85	5.38	27.01	5.48
Gastrointestinal haemorrhage	75481	0	587	2	14.7	3.18	15.94	3.24
Pneumonia	229987	4	1080	2	4.83	1.04	5.17	1.05
Concomitant use of ertugliflozin and glimepiride
Diabetic metabolic decompensation	1196	4	101	4	1221.02	436.56	1363.85	459.27
Colon adenoma	858	0	7	2	769.9	167.9	806.13	168.89
Rectal cancer	2107	2	17	2	313.56	68.44	328.28	68.84
Gangrene	4115	2	34	2	160.56	35.06	168.07	35.25
Ketoacidosis	4695	7	45	2	140.73	30.73	147.31	30.9
Intervertebral disc protrusion	16361	1	84	4	89.27	31.96	99.6	33.59
Fungal infection	23681	56	159	3	44.76	13.43	48.31	13.78
Accidental overdose	20532	2	84	2	32.18	7.03	33.65	7.06
Product dose omission	84433	29	320	2	7.83	1.71	8.14	1.71
Inappropriate schedule of product administration	119382	7	202	2	5.53	1.21	5.74	1.21
Detected when the lower limits of ORR and PRR are larger than 1 and n11 > 1.

## Sheet: Table S3
Table S3. The number of reported dgugs in DDI analysis (Scenario 2)
	Drug name		Number of drugs reported
Number	Drug 1	Drug 2	Drug 1 only	Drug 2 only	Combination use of drugs 1 and 2
1	Canagliflozin	Glimepiride	3466	39164	467
2	Empagliflozin	Glimepiride	35620	38285	1346
3	Ipragliflozin	Glimepiride	437	39515	116
4	Dapagliflozin	Glimepiride	13274	38851	780
5	Tofogliflozin	Glimepiride	121	39605	26
6	Luseogliflozin	Glimepiride	113	39611	20
7	Ertugliflozin	Glimepiride	725	39597	34

## Sheet: Table S4
Table S4. Simulation results in Scenarios 1 and 2 with single-dose settings (the number of ADR types = 500)
p1-j (%)	p1j (%)	Proposed method		Traditional method
		PRR	ROR	PRR	ROR
False positive rate
0.05	0.05	3.18	3.18	3.18	3.18
0.1	0.1	2.04	2.04	2.05	2.05
0.2	0.2	2.71	2.72	2.74	2.73
0.05	0.05	2.47	2.47	2.5	2.5
0.1	0.1	2.49	2.5	2.5	2.49
0.2	0.2	2.48	2.49	2.52	2.52
Sensitivity
0.05	0.075	23.33	23.33	23.33	23.33
	0.1	56.38	56.38	56.38	56.38
	0.125	80.09	80.09	80.09	80.09
0.1	0.15	34.98	34.99	35.01	35
	0.2	78.4	78.41	78.34	78.34
	0.25	95.6	95.61	95.58	95.58

## Sheet: Table S5
Table S5. Simulation results in Scenarios 1 and 2 with DDI settings (the number of ADR types = 500)
Scenario	p00 (%)	p10 (%)	p01 (%)	p11 (%)	Proposed method		Existing method
					PRR	ROR	PRR	ROR
Scenario 1: false-positive rate (%)
1-1	0.05	0.05	0.05	0.05	5.16	5.17	5.15	5.2
	0.1	0.1	0.1	0.1	3.83	3.84	3.94	4
	0.25	0.25	0.25	0.25	3.26	3.28	3.37	3.47
1-2	0.025	0.025	0.05	0.05	4.48	4.49	4.47	4.51
	0.05	0.05	0.1	0.1	3.49	3.5	3.61	3.67
	0.1	0.1	0.25	0.25	3.05	3.07	3.12	3.19
1-3	0.01	0.025	0.025	0.0625	3.31	3.32	3.28	3.3
	0.025	0.05	0.05	0.1	3.26	3.27	3.36	3.39
	0.05	0.1	0.1	0.2	3.05	3.07	3.13	3.17
Scenario 2: sensitivity (%)
2-1	0.025	0.025	0.025	0.05	36.56	36.58	36.29	36.44
	0.05	0.05	0.05	0.1	54.15	54.18	54.41	54.6
	0.1	0.1	0.1	0.2	75.83	75.86	75.91	76.04
2-2	0.01	0.01	0.025	0.05	27.38	27.4	27.26	27.33
	0.025	0.025	0.05	0.1	48.24	48.27	47.88	48.04
	0.05	0.05	0.1	0.2	70.29	70.34	70.78	70.98
2-3	0.01	0.015	0.015	0.045	28.23	28.24	28.16	28.24
	0.02	0.03	0.03	0.09	45.25	45.27	44.98	45.1
	0.04	0.06	0.06	0.18	66.86	66.92	67.11	67.3
